# Supplementary material for: Forest fragmentation and impacts of intensive agriculture: Responses from different tree functional groups
Source: PLoS One. 2019 Aug 1;14(8):e0212725. doi: 10.1371/journal.pone.0212725 (PMC6675074; doi:10.1371/journal.pone.0212725)
Supplement: S1 Table — (XLSX) [file pone.0212725.s001.xlsx]

## Sheet: Plan1
Species	Site	Basal area (m²)	Ecological group
Abarema limae	Ac1C	0.040115	NC
Acrocomia aculeata	PcC	0.00420964	Heliophilous
Acrocomia aculeata	Pg2C	0.00601803	Heliophilous
Acrocomia aculeata	Pg2C	0.00716196	Heliophilous
Acrocomia aculeata	Pg2C	0.00458365	Heliophilous
Acrocomia aculeata	Pg2C	0.00497358	Heliophilous
Acrocomia aculeata	Pg2C	0.00517451	Heliophilous
Acrocomia aculeata	Pg2C	0.00716196	Heliophilous
Acrocomia aculeata	Pg2C	0.00919913	Heliophilous
Acrocomia aculeata	Pg2C	0.0124936	Heliophilous
Acrocomia aculeata	PcC	0.00558831	Heliophilous
Acrocomia aculeata	Pg2C	0.00367846	Heliophilous
Acrocomia aculeata	Pg2C	0.00477663	Heliophilous
Acrocomia aculeata	Pg2C	0.00623886	Heliophilous
Acrocomia aculeata	Pg2C	0.00646367	Heliophilous
Acrocomia aculeata	Pg2C	0.00764738	Heliophilous
Acrocomia aculeata	Pg2C	0.00814871	Heliophilous
Acrocomia aculeata	PcN	0.00497358	Heliophilous
Acrocomia aculeata	PcN	0.00623886	Heliophilous
Actinostemon verticillatus	Pg1B	0.00350937	Heliophilous
Actinostemon verticillatus	Pg1B	0.00350937	Heliophilous
Actinostemon verticillatus	Pg1B	0.0147139	Heliophilous
Actinostemon verticillatus	Pg1B	0.00458366	Heliophilous
Actinostemon verticillatus	Pg1B	0.00716197	Heliophilous
Actinostemon verticillatus	Pg1B	0.0127324	Heliophilous
Actinostemon verticillatus	Pg1B	0.0031831	Heliophilous
Actinostemon verticillatus	Pg1B	0.00420965	Heliophilous
Actinostemon verticillatus	Pg1B	0.00458366	Heliophilous
Actinostemon verticillatus	Pg1B	0.00350937	Heliophilous
Actinostemon verticillatus	Pg1B	0.00458366	Heliophilous
Actinostemon verticillatus	Pg1B	0.00458366	Heliophilous
Actinostemon verticillatus	Pg1B	0.00974824	Heliophilous
Actinostemon verticillatus	Pg1B	0.011491	Heliophilous
Actinostemon verticillatus	Pg1B	0.00623887	Heliophilous
Actinostemon verticillatus	Pg1B	0.0103132	Heliophilous
Actinostemon verticillatus	Pg1B	0.0031831	Heliophilous
Actinostemon verticillatus	Pg1B	0.00497359	Heliophilous
Actinostemon verticillatus	Pg1B	0.00385155	Heliophilous
Actinostemon verticillatus	Pg1B	0.00919916	Heliophilous
Actinostemon verticillatus	Pg1B	0.00919916	Heliophilous
Actinostemon verticillatus	Pg1B	0.0031831	Heliophilous
Actinostemon verticillatus	Pg1B	0.00385155	Heliophilous
Actinostemon verticillatus	Pg1B	0.0140375	Heliophilous
Actinostemon verticillatus	Pg1B	0.0031831	Heliophilous
Actinostemon verticillatus	Pg1B	0.0031831	Heliophilous
Actinostemon verticillatus	Pg1B	0.00919916	Heliophilous
Actinostemon verticillatus	Pg1B	0.0325949	Heliophilous
Actinostemon verticillatus	Pg1B	0.0076474	Heliophilous
Actinostemon verticillatus	Pm3B	0.00229979	Heliophilous
Actinostemon verticillatus	Pg1C	0.00385155	Heliophilous
Actinostemon verticillatus	Pg1C	0.00497359	Heliophilous
Actinostemon verticillatus	Pg1C	0.00537944	Heliophilous
Actinostemon verticillatus	Pg1C	0.00203718	Heliophilous
Actinostemon verticillatus	Pg1C	0.00257831	Heliophilous
Actinostemon verticillatus	Pg1C	0.00287275	Heliophilous
Actinostemon verticillatus	Pg1C	0.00716197	Heliophilous
Actinostemon verticillatus	Pg1C	0.00350937	Heliophilous
Actinostemon verticillatus	Pg1C	0.00623887	Heliophilous
Actinostemon verticillatus	Pg1C	0.00814873	Heliophilous
Actinostemon verticillatus	Pg1C	0.00257831	Heliophilous
Actinostemon verticillatus	Pg1C	0.00623887	Heliophilous
Actinostemon verticillatus	Pg1C	0.0154062	Heliophilous
Actinostemon verticillatus	Pg1C	0.0496643	Heliophilous
Actinostemon verticillatus	Pg1C	0.00458366	Heliophilous
Actinostemon verticillatus	Pg1C	0.00420965	Heliophilous
Actinostemon verticillatus	Pg1C	0.00497359	Heliophilous
Actinostemon verticillatus	Pg1C	0.0296108	Heliophilous
Actinostemon verticillatus	Pg1C	0.00385155	Heliophilous
Actinostemon verticillatus	Pg1C	0.00537944	Heliophilous
Actinostemon verticillatus	Pm3C	0.00257831	Heliophilous
Actinostemon verticillatus	Pg1N	0.00421392	Heliophilous
Actinostemon verticillatus	Pg1N	0.0109052	Heliophilous
Actinostemon verticillatus	Pg1N	0.00458831	Heliophilous
Actinostemon verticillatus	Pg1N	0.0140517	Heliophilous
Actinostemon verticillatus	Pg1N	0.0154218	Heliophilous
Actinostemon verticillatus	Pg1N	0.0053849	Heliophilous
Actinostemon verticillatus	Pg1N	0.0062452	Heliophilous
Actinostemon verticillatus	Ap3N	0.00421392	Heliophilous
Actinostemon verticillatus	Pg1N	0.00867478	Heliophilous
Actinostemon verticillatus	Pg1N	0.0027263	Heliophilous
Actinostemon verticillatus	Pg1N	0.00920849	Heliophilous
Actinostemon verticillatus	Pg1N	0.0062452	Heliophilous
Actinostemon verticillatus	Pg1N	0.0154218	Heliophilous
Actinostemon verticillatus	Pg1N	0.00334764	Heliophilous
Actinostemon verticillatus	Pg1N	0.00867478	Heliophilous
Actinostemon verticillatus	Pg1N	0.0103237	Heliophilous
Actinostemon verticillatus	Pg1N	0.00765515	Heliophilous
Actinostemon verticillatus	Pg1N	0.022376	Heliophilous
Actinostemon verticillatus	Pg1N	0.00203925	Heliophilous
Actinostemon verticillatus	Pg1N	0.008157	Heliophilous
Actinostemon verticillatus	Pg1N	0.0127453	Heliophilous
Actinostemon verticillatus	Pg1N	0.00458831	Heliophilous
Actinostemon verticillatus	Pg1N	0.00385546	Heliophilous
Actinostemon verticillatus	Pg1N	0.00458831	Heliophilous
Aegiphila integrifolia	Pm1C	0.010612	Heliophilous
Agonandra excelsa	Pm1N	0.00186233	Heliophilous
Agonandra excelsa	Pg2N	0.00497358	Heliophilous
Albizia pedicellaris	Ap2B	0.0548209	Heliophilous
Albizia pedicellaris	Ap2B	0.0183346	Heliophilous
Albizia pedicellaris	Pm3B	0.0644578	Heliophilous
Albizia pedicellaris	Pm3B	0.0240722	Heliophilous
Albizia pedicellaris	AmB	0.00417223	Heliophilous
Albizia pedicellaris	AmB	0.0555008	Heliophilous
Albizia pedicellaris	Pm2C	0.0310599	Heliophilous
Albizia pedicellaris	Pm2C	0.101094	Heliophilous
Albizia pedicellaris	Ap3C	0.040115	Heliophilous
Albizia pedicellaris	PpC	0.00793766	Heliophilous
Albizia pedicellaris	AgC	0.00528048	Heliophilous
Albizia pedicellaris	AgC	0.00828873	Heliophilous
Albizia pedicellaris	Ap2C	0.0175787	Heliophilous
Albizia pedicellaris	Ap3C	0.0548209	Heliophilous
Albizia pedicellaris	Pg1C	0.206273	Heliophilous
Albizia pedicellaris	Pm1N	0.0291282	Heliophilous
Albizia pedicellaris	Ap1N	0.0127146	Heliophilous
Albizia pedicellaris	Ap3N	0.224827	Heliophilous
Albizia pedicellaris	Pg1N	0.00179231	Heliophilous
Albizia pedicellaris	Pm3N	0.00497864	Heliophilous
Albizia pedicellaris	AgN	0.0256288	Heliophilous
Albizia pedicellaris	AmN	0.0540463	Heliophilous
Albizia pedicellaris	PpN	0.00552606	Heliophilous
Albizia pedicellaris	Ap2N	0.275586	Heliophilous
Albizia pedicellaris	Pm3N	0.00867478	Heliophilous
Alchornea sp.1	Ac2B	0.0351911	Heliophilous
Alchornea sp.2	Ap3N	0.120515	Heliophilous
Alchornea triplinervia	Ap1B	0.00251153	Heliophilous
Alchornea triplinervia	PpB	0.00294756	Heliophilous
Alchornea triplinervia	PpB	0.00446493	Heliophilous
Alchornea triplinervia	PpB	0.00465291	Heliophilous
Alchornea triplinervia	PpB	0.00504049	Heliophilous
Alchornea triplinervia	Pg2B	0.00669245	Heliophilous
Alchornea triplinervia	Pg2B	0.0154062	Heliophilous
Alchornea triplinervia	PcB	0.00318309	Heliophilous
Alchornea triplinervia	PcB	0.0179546	Heliophilous
Alchornea triplinervia	AmB	0.00711669	Heliophilous
Alchornea triplinervia	AmB	0.00948589	Heliophilous
Alchornea triplinervia	AmB	0.0124647	Heliophilous
Alchornea triplinervia	AmB	0.0138699	Heliophilous
Alchornea triplinervia	AmB	0.0213654	Heliophilous
Alchornea triplinervia	Ac2B	0.00272353	Heliophilous
Alchornea triplinervia	Ac2B	0.0103132	Heliophilous
Alchornea triplinervia	Ac2B	0.0396693	Heliophilous
Alchornea triplinervia	Ap1B	0.00607727	Heliophilous
Alchornea triplinervia	Ap1B	0.00793766	Heliophilous
Alchornea triplinervia	Ap1B	0.0178597	Heliophilous
Alchornea triplinervia	PpB	0.0274427	Heliophilous
Alchornea triplinervia	Ac2B	0.0108941	Heliophilous
Alchornea triplinervia	Pg2B	0.00458365	Heliophilous
Alchornea triplinervia	PpC	0.00303895	Heliophilous
Alchornea triplinervia	PpC	0.00880344	Heliophilous
Alchornea triplinervia	AgC	0.00818765	Heliophilous
Alchornea triplinervia	PcC	0.00692521	Heliophilous
Alchornea triplinervia	Ac2C	0.00287274	Heliophilous
Alchornea triplinervia	Ac2C	0.00334424	Heliophilous
Alchornea triplinervia	Ac2C	0.00367846	Heliophilous
Alchornea triplinervia	Ac2C	0.00458365	Heliophilous
Alchornea triplinervia	Ac2C	0.00497358	Heliophilous
Alchornea triplinervia	Ac2C	0.00537942	Heliophilous
Alchornea triplinervia	Ac2C	0.00669245	Heliophilous
Alchornea triplinervia	Ac2C	0.00669245	Heliophilous
Alchornea triplinervia	Ac2C	0.00764738	Heliophilous
Alchornea triplinervia	Ac2C	0.0080393	Heliophilous
Alchornea triplinervia	Ac2C	0.00920112	Heliophilous
Alchornea triplinervia	Ac2C	0.00947169	Heliophilous
Alchornea triplinervia	PpC	0.00297786	Heliophilous
Alchornea triplinervia	PcC	0.00203718	Heliophilous
Alchornea triplinervia	AmC	0.0138699	Heliophilous
Alchornea triplinervia	Ac2C	0.00229978	Heliophilous
Alchornea triplinervia	Ac2C	0.00537942	Heliophilous
Alchornea triplinervia	Ac2C	0.00537942	Heliophilous
Alchornea triplinervia	Ac2C	0.00669245	Heliophilous
Alchornea triplinervia	Ac2C	0.0206981	Heliophilous
Alchornea triplinervia	Ap1C	0.00341847	Heliophilous
Alchornea triplinervia	PpC	0.00294756	Heliophilous
Alchornea triplinervia	PpC	0.00375179	Heliophilous
Alchornea triplinervia	AgC	0.00976898	Heliophilous
Alchornea triplinervia	PcC	0.0108941	Heliophilous
Alchornea triplinervia	PcC	0.011491	Heliophilous
Alchornea triplinervia	AmC	0.00651911	Heliophilous
Alchornea triplinervia	AmC	0.00818765	Heliophilous
Alchornea triplinervia	PpN	0.00198442	Heliophilous
Alchornea triplinervia	PpN	0.010612	Heliophilous
Alchornea triplinervia	PpN	0.0111933	Heliophilous
Alchornea triplinervia	PpN	0.0130305	Heliophilous
Alchornea triplinervia	PpN	0.0133502	Heliophilous
Alchornea triplinervia	PpN	0.0136739	Heliophilous
Alchornea triplinervia	PpN	0.014668	Heliophilous
Alchornea triplinervia	PcN	0.0121037	Heliophilous
Alchornea triplinervia	PcN	0.0206981	Heliophilous
Alchornea triplinervia	Ap1N	0.00651911	Heliophilous
Alchornea triplinervia	Ap1N	0.0193016	Heliophilous
Alchornea triplinervia	PcN	0.00216649	Heliophilous
Alchornea triplinervia	PcN	0.00458365	Heliophilous
Alchornea triplinervia	PcN	0.00497358	Heliophilous
Alchornea triplinervia	AmN	0.00251153	Heliophilous
Alchornea triplinervia	AmN	0.00472849	Heliophilous
Alchornea triplinervia	AmN	0.00544358	Heliophilous
Alchornea triplinervia	Ap1N	0.0130305	Heliophilous
Alchornea triplinervia	PpN	0.00328948	Heliophilous
Alchornea triplinervia	PpN	0.025185	Heliophilous
Alchornea triplinervia	PcN	9.74822e-05	Heliophilous
Alchornea triplinervia	PcN	0.00350936	Heliophilous
Alchornea triplinervia	PcN	0.00385154	Heliophilous
Alchornea triplinervia	PcN	0.00601803	Heliophilous
Alchornea triplinervia	PcN	0.00919913	Heliophilous
Alchornea triplinervia	PcN	0.012416	Heliophilous
Alchornea triplinervia	PcN	0.0140374	Heliophilous
Alchornea triplinervia	PcN	0.0175786	Heliophilous
Alchornea triplinervia	AmN	0.0124026	Heliophilous
Algernonia leandrii	Ap2B	0.00537944	Heliophilous
Algernonia leandrii	Ap2B	0.00623887	Heliophilous
Algernonia leandrii	Ap2B	0.00257831	Heliophilous
Algernonia leandrii	Ap2B	0.00623887	Heliophilous
Algernonia leandrii	Ap2B	0.00716197	Heliophilous
Algernonia leandrii	Pg1B	0.00974824	Heliophilous
Algernonia leandrii	Pg1B	0.0315843	Heliophilous
Algernonia leandrii	Pg1B	0.0103132	Heliophilous
Algernonia leandrii	Ap2B	0.0108942	Heliophilous
Algernonia leandrii	Pg1B	0.0147139	Heliophilous
Algernonia leandrii	Pg1B	0.0496643	Heliophilous
Algernonia leandrii	Pm3B	0.0191066	Heliophilous
Algernonia leandrii	Pg1B	0.00229979	Heliophilous
Algernonia leandrii	Pg1B	0.00229979	Heliophilous
Algernonia leandrii	Pg1B	0.00287275	Heliophilous
Algernonia leandrii	Pm3B	0.0286479	Heliophilous
Algernonia leandrii	Pm3B	0.0658981	Heliophilous
Algernonia leandrii	Pm3C	0.00866599	Heliophilous
Algernonia leandrii	Pm3C	0.0127324	Heliophilous
Algernonia leandrii	Pm3C	0.0223533	Heliophilous
Algernonia leandrii	Pm3C	0.0058012	Heliophilous
Algernonia leandrii	Pm3C	0.0305896	Heliophilous
Algernonia leandrii	Pm3C	0.0121037	Heliophilous
Algernonia leandrii	Pg1C	0.0258547	Heliophilous
Algernonia leandrii	Pg1C	0.00385155	Heliophilous
Algernonia leandrii	Pm3C	0.00420965	Heliophilous
Algernonia leandrii	Pm3C	0.00669247	Heliophilous
Algernonia leandrii	Pm3C	0.0127324	Heliophilous
Algernonia leandrii	Pm3C	0.00814873	Heliophilous
Algernonia leandrii	Ap3C	0.0325949	Heliophilous
Algernonia leandrii	Pm3C	0.00919916	Heliophilous
Algernonia obovata	Pm3N	0.00580708	Heliophilous
Algernonia riedelii	Pm3N	0.0249808	Sciophilous
Allophylus sp.	Ac2B	0.0040286	NC
Allophylus sp.	PcC	0.00497358	NC
Allophylus sp.	Pg2C	0.0300981	NC
Allophylus sp.	Ac2N	0.00229978	NC
Allophylus sp.	Ac2N	0.00439466	NC
Allophylus sp.	PcN	0.0121037	NC
Allophylus sp.	Pg2N	0.00243705	NC
Allophylus sp.	Pg2N	0.00669245	NC
Alseis floribunda	Ap2B	0.00229979	Sciophilous
Amaioua intermedia	Pm3B	0.00287275	Sciophilous
Amaioua intermedia	Pg1C	0.00974824	Sciophilous
Amaioua intermedia	Pm3C	0.00420965	Sciophilous
Amaioua intermedia	Ap3C	0.00537944	Sciophilous
Amaioua intermedia	Pg1C	0.0258547	Sciophilous
Amaioua intermedia	Pg1C	0.0140375	Sciophilous
Amaioua intermedia	Pg1N	0.0861583	Sciophilous
Amaioua intermedia	Pg1N	0.027729	Sciophilous
Amaioua intermedia	Pg1N	0.00867478	Sciophilous
Amphirrhox longifolia	Ac2C	0.00318309	Sciophilous
Anadenanthera colubrina	Ac2B	0.0130527	Heliophilous
Anadenanthera colubrina	Ac2B	0.0980472	Heliophilous
Anadenanthera colubrina	Pm1B	0.00577721	Heliophilous
Anadenanthera colubrina	Pg2B	0.12835	Heliophilous
Anadenanthera colubrina	Pm1C	0.00301453	Heliophilous
Anadenanthera colubrina	PpC	0.100387	Heliophilous
Anadenanthera colubrina	Ac2C	0.388663	Heliophilous
Anadenanthera colubrina	PpC	0.00938753	Heliophilous
Anadenanthera colubrina	Pm2C	0.122285	Heliophilous
Anadenanthera colubrina	Ac2C	0.00497358	Heliophilous
Anadenanthera colubrina	Ac2C	0.00716196	Heliophilous
Anadenanthera colubrina	Pm2C	0.0116696	Heliophilous
Anadenanthera colubrina	AmC	0.00388945	Heliophilous
Anadenanthera colubrina	Pg1N	0.00497864	Heliophilous
Anadenanthera colubrina	Ac2N	0.0198943	Heliophilous
Anadenanthera colubrina	Ac2N	0.0232047	Heliophilous
Anadenanthera colubrina	AgN	0.0088922	Heliophilous
Anadenanthera colubrina	Ac2N	0.0106017	Heliophilous
Anadenanthera colubrina	Ac2N	0.240928	Heliophilous
Anadenanthera colubrina	Pg2N	0.0401149	Heliophilous
Anadenanthera colubrina	Pm2N	0.00629626	Heliophilous
Anadenanthera colubrina	Pm2N	0.00922637	Heliophilous
Anadenanthera colubrina	Pm2N	0.0138184	Heliophilous
Anadenanthera colubrina	Pm2N	0.235099	Heliophilous
Andira anthelmia	Ap1C	0.137445	Sciophilous
Andira anthelmia	PcC	0.228628	Sciophilous
Andira anthelmia	AgN	0.00385481	Sciophilous
Andira fraxinifolia	Ap2B	0.00420965	Heliophilous
Andira fraxinifolia	Ac2N	0.151547	Heliophilous
Andira fraxinifolia	Pg2N	0.0362574	Heliophilous
Andira fraxinifolia	Pg2N	0.0688264	Heliophilous
Andira ormosioides	Pm3B	0.165012	Heliophilous
Aniba sp.1	Ap3B	0.0447623	NC
Aniba sp.1	Pg1C	0.257831	NC
Aniba sp.1	Ac1C	0.0315843	NC
Aniba sp.1	Pm3C	0.00257831	NC
Aniba sp.2	Ap2C	0.00919916	NC
Annona cacans	Ac1N	0.0535622	Heliophilous
Annona mucosa	AgB	0.053585	NC
Annona mucosa	Pm2N	0.0369055	NC
Annonaceae sp.1	Pm1B	0.00392426	NC
Annonaceae sp.1	Pm1B	0.00869926	NC
Annonaceae sp.1	Pm1B	0.00936466	NC
Annonaceae sp.1	Pm1B	0.0202867	NC
Annonaceae sp.1	Pm1B	0.00231998	NC
Annonaceae sp.1	Pm1B	0.00245602	NC
Annonaceae sp.1	Pm1B	0.00322592	NC
Annonaceae sp.1	Pm1B	0.00435401	NC
Annonaceae sp.1	Pm1B	0.00565093	NC
Annonaceae sp.1	Pm1B	0.00590488	NC
Annonaceae sp.1	Pm1B	0.0061644	NC
Annonaceae sp.1	Pm1B	0.00634052	NC
Annonaceae sp.1	Pm1B	0.00670019	NC
Annonaceae sp.1	Ap2B	0.0459639	NC
Annonaceae sp.1	Pm1B	0.010158	NC
Annonaceae sp.1	Pm1B	0.0258074	NC
Annonaceae sp.1	Pg1C	0.0435766	NC
Annonaceae sp.1	Pm1N	0.00186233	NC
Annonaceae sp.1	Pm1N	0.00358319	NC
Annonaceae sp.1	Pm1N	0.00428083	NC
Annonaceae sp.1	Pm1N	0.0050801	NC
Annonaceae sp.1	Pm1N	0.0413084	NC
Annonaceae sp.1	Pm1N	0.00500104	NC
Aparisthmium cordatum	Pm1B	0.0062082	Heliophilous
Aparisthmium cordatum	Pm1B	0.0125893	Heliophilous
Aparisthmium cordatum	Pm1B	0.0209604	Heliophilous
Aparisthmium cordatum	Ap1B	0.00586216	Heliophilous
Aparisthmium cordatum	AgB	0.00428083	Heliophilous
Aparisthmium cordatum	AgB	0.00674585	Heliophilous
Aparisthmium cordatum	AgB	0.00793766	Heliophilous
Aparisthmium cordatum	AgB	0.0540463	Heliophilous
Aparisthmium cordatum	Ap2B	0.0147139	Heliophilous
Aparisthmium cordatum	Ap3B	0.00814873	Heliophilous
Aparisthmium cordatum	Ap3B	0.00497359	Heliophilous
Aparisthmium cordatum	Ap3B	0.00420965	Heliophilous
Aparisthmium cordatum	Ap3B	0.00497359	Heliophilous
Aparisthmium cordatum	Ap3B	0.00385155	Heliophilous
Aparisthmium cordatum	Ap3B	0.00814873	Heliophilous
Aparisthmium cordatum	Ap3B	0.0031831	Heliophilous
Aparisthmium cordatum	Ap3B	0.00497359	Heliophilous
Aparisthmium cordatum	Ap3B	0.00716197	Heliophilous
Aparisthmium cordatum	Ap3B	0.00814873	Heliophilous
Aparisthmium cordatum	Ap3B	0.00623887	Heliophilous
Aparisthmium cordatum	Ap3B	0.00866599	Heliophilous
Aparisthmium cordatum	Pg1B	0.0548209	Heliophilous
Aparisthmium cordatum	Pm3B	0.0161144	Heliophilous
Aparisthmium cordatum	PcB	0.00669245	Heliophilous
Aparisthmium cordatum	PcB	0.0121037	Heliophilous
Aparisthmium cordatum	PcB	0.0277009	Heliophilous
Aparisthmium cordatum	Ac2B	0.0224169	Heliophilous
Aparisthmium cordatum	Pm1B	0.00573496	Heliophilous
Aparisthmium cordatum	Pm1B	0.010612	Heliophilous
Aparisthmium cordatum	Pm1B	0.0114302	Heliophilous
Aparisthmium cordatum	Ap1B	0.0114302	Heliophilous
Aparisthmium cordatum	Ap1B	0.0981065	Heliophilous
Aparisthmium cordatum	PpB	0.00544358	Heliophilous
Aparisthmium cordatum	AgB	0.0337661	Heliophilous
Aparisthmium cordatum	AgB	0.0421044	Heliophilous
Aparisthmium cordatum	Ap3B	0.00257831	Heliophilous
Aparisthmium cordatum	Ap3B	0.00287275	Heliophilous
Aparisthmium cordatum	Ap3B	0.00257831	Heliophilous
Aparisthmium cordatum	AmB	0.0140014	Heliophilous
Aparisthmium cordatum	Pm1B	0.00764279	Heliophilous
Aparisthmium cordatum	Pm1B	0.00783875	Heliophilous
Aparisthmium cordatum	Pm1B	0.00795231	Heliophilous
Aparisthmium cordatum	Pm1B	0.0110173	Heliophilous
Aparisthmium cordatum	Ac1B	0.0103132	Heliophilous
Aparisthmium cordatum	AmB	0.015907	Heliophilous
Aparisthmium cordatum	Pm1C	0.00844152	Heliophilous
Aparisthmium cordatum	Pm1C	0.0139607	Heliophilous
Aparisthmium cordatum	Pm1C	0.020162	Heliophilous
Aparisthmium cordatum	AgC	0.00198442	Heliophilous
Aparisthmium cordatum	Ap3C	0.0127324	Heliophilous
Aparisthmium cordatum	Ac2C	0.00623886	Heliophilous
Aparisthmium cordatum	Pm1C	0.00744931	Heliophilous
Aparisthmium cordatum	PpC	0.0493626	Heliophilous
Aparisthmium cordatum	Pm2C	0.00515979	Heliophilous
Aparisthmium cordatum	AgC	0.00629626	Heliophilous
Aparisthmium cordatum	Ac2C	0.0100287	Heliophilous
Aparisthmium cordatum	Ap1C	0.000870972	Heliophilous
Aparisthmium cordatum	PpC	0.00586216	Heliophilous
Aparisthmium cordatum	PpC	0.00725831	Heliophilous
Aparisthmium cordatum	Pm2C	0.0171233	Heliophilous
Aparisthmium cordatum	AgC	0.00216185	Heliophilous
Aparisthmium cordatum	AgC	0.00392426	Heliophilous
Aparisthmium cordatum	AgC	0.00410061	Heliophilous
Aparisthmium cordatum	AgC	0.00556753	Heliophilous
Aparisthmium cordatum	AgC	0.00711669	Heliophilous
Aparisthmium cordatum	AgC	0.00754574	Heliophilous
Aparisthmium cordatum	AgC	0.00769155	Heliophilous
Aparisthmium cordatum	AgC	0.00774046	Heliophilous
Aparisthmium cordatum	AgC	0.0103271	Heliophilous
Aparisthmium cordatum	Ap3C	0.00716197	Heliophilous
Aparisthmium cordatum	Pg1C	0.00919916	Heliophilous
Aparisthmium cordatum	Pg1C	0.0108942	Heliophilous
Aparisthmium cordatum	PcC	0.121373	Heliophilous
Aparisthmium cordatum	Pg2C	0.00919913	Heliophilous
Aparisthmium cordatum	Pg2C	0.0202942	Heliophilous
Aparisthmium cordatum	PpN	0.0017538	Heliophilous
Aparisthmium cordatum	PpN	0.00484477	Heliophilous
Aparisthmium cordatum	PpN	0.00504049	Heliophilous
Aparisthmium cordatum	PpN	0.00971402	Heliophilous
Aparisthmium cordatum	PpN	0.00987937	Heliophilous
Aparisthmium cordatum	Ac1N	0.0183533	Heliophilous
Aparisthmium cordatum	AgN	0.00237394	Heliophilous
Aparisthmium cordatum	AgN	0.00358319	Heliophilous
Aparisthmium cordatum	AgN	0.0116095	Heliophilous
Aparisthmium cordatum	AgN	0.0136739	Heliophilous
Aparisthmium cordatum	AgN	0.0267804	Heliophilous
Aparisthmium cordatum	AgN	0.0312565	Heliophilous
Aparisthmium cordatum	AgN	0.0550893	Heliophilous
Aparisthmium cordatum	Ap3N	0.00867478	Heliophilous
Aparisthmium cordatum	Ap3N	0.00893964	Heliophilous
Aparisthmium cordatum	Ap3N	0.00893964	Heliophilous
Aparisthmium cordatum	Ap3N	0.00893964	Heliophilous
Aparisthmium cordatum	PcN	0.00537942	Heliophilous
Aparisthmium cordatum	PcN	0.00537942	Heliophilous
Aparisthmium cordatum	PcN	0.00558831	Heliophilous
Aparisthmium cordatum	Ac2N	0.089413	Heliophilous
Aparisthmium cordatum	Pg2N	0.0121037	Heliophilous
Aparisthmium cordatum	Ac1N	0.00602415	Heliophilous
Aparisthmium cordatum	AgN	0.00589511	Heliophilous
Aparisthmium cordatum	AgN	0.00607727	Heliophilous
Aparisthmium cordatum	AgN	0.0288438	Heliophilous
Aparisthmium cordatum	Ap2N	0.00948132	Heliophilous
Aparisthmium cordatum	Ap3N	0.0115026	Heliophilous
Aparisthmium cordatum	Ap3N	0.0215396	Heliophilous
Aparisthmium cordatum	Pg1N	0.0203148	Heliophilous
Aparisthmium cordatum	Pg1N	0.00421392	Heliophilous
Aparisthmium cordatum	Pg1N	0.00179231	Heliophilous
Aparisthmium cordatum	Pg1N	0.00230212	Heliophilous
Aparisthmium cordatum	Pg1N	0.0436208	Heliophilous
Aparisthmium cordatum	PpN	0.00674585	Heliophilous
Aparisthmium cordatum	AgN	0.00697646	Heliophilous
Aparisthmium cordatum	AgN	0.0154192	Heliophilous
Apuleia leiocarpa	Pm1B	0.00279834	Heliophilous
Apuleia leiocarpa	AgB	0.00181458	Heliophilous
Apuleia leiocarpa	AmB	0.020451	Heliophilous
Apuleia leiocarpa	Ap2B	0.497359	Heliophilous
Apuleia leiocarpa	Ac1C	0.00814873	Heliophilous
Apuleia leiocarpa	Ac1C	0.00716197	Heliophilous
Apuleia leiocarpa	AmC	0.034797	Heliophilous
Apuleia leiocarpa	Ac1C	0.00974824	Heliophilous
Apuleia leiocarpa	Ac1N	0.0301287	Heliophilous
Apuleia leiocarpa	Ap2N	0.028677	Heliophilous
Apuleia leiocarpa	Ap2N	0.0645232	Heliophilous
Apuleia leiocarpa	Ap2N	0.0124287	Heliophilous
Apuleia leiocarpa	Ap2N	0.0106125	Heliophilous
Apuleia leiocarpa	Ap3N	0.0861583	Heliophilous
Apuleia leiocarpa	Pm2N	0.00392426	Heliophilous
Apuleia leiocarpa	Pm2N	0.00422742	Heliophilous
Apuleia leiocarpa	Ac1N	0.073413	Heliophilous
Apuleia leiocarpa	Ac1N	0.230212	Heliophilous
Apuleia leiocarpa	AgN	0.00240114	Heliophilous
Apuleia leiocarpa	Ap2N	0.100817	Heliophilous
Apuleia leiocarpa	Ap2N	0.0878232	Heliophilous
Artocarpus heterophyllus	AgB	0.00577721	Heliophilous
Artocarpus heterophyllus	AgB	0.00993479	Heliophilous
Artocarpus heterophyllus	AgB	0.00697646	Heliophilous
Artocarpus heterophyllus	Pg1N	0.00351293	Heliophilous
Artocarpus heterophyllus	Pg1N	0.0127453	Heliophilous
Aspidosperma sp.1	Pm1N	0.00412797	Sciophilous
Astrocaryum aculeatissimum	Pm1B	0.00629626	Heliophilous
Astrocaryum aculeatissimum	Pm1B	0.0125925	Heliophilous
Astrocaryum aculeatissimum	Pm1B	0.0185503	Heliophilous
Astrocaryum aculeatissimum	Pm1B	0.0220002	Heliophilous
Astrocaryum aculeatissimum	Ap2B	0.00385155	Heliophilous
Astrocaryum aculeatissimum	Ap2B	0.00497359	Heliophilous
Astrocaryum aculeatissimum	Ap2B	0.0031831	Heliophilous
Astrocaryum aculeatissimum	Ap2B	0.0031831	Heliophilous
Astrocaryum aculeatissimum	Ap3B	0.011491	Heliophilous
Astrocaryum aculeatissimum	Ap3B	0.0127324	Heliophilous
Astrocaryum aculeatissimum	Ap3B	0.00497359	Heliophilous
Astrocaryum aculeatissimum	Ap3B	0.00669247	Heliophilous
Astrocaryum aculeatissimum	Ap3B	0.0127324	Heliophilous
Astrocaryum aculeatissimum	Ap3B	0.00974824	Heliophilous
Astrocaryum aculeatissimum	Ap3B	0.00974824	Heliophilous
Astrocaryum aculeatissimum	Ap3B	0.00716197	Heliophilous
Astrocaryum aculeatissimum	Ap3B	0.011491	Heliophilous
Astrocaryum aculeatissimum	Ap3B	0.00716197	Heliophilous
Astrocaryum aculeatissimum	Ap3B	0.00458366	Heliophilous
Astrocaryum aculeatissimum	Pg1B	0.00497359	Heliophilous
Astrocaryum aculeatissimum	Pg1B	0.00716197	Heliophilous
Astrocaryum aculeatissimum	Pg1B	0.0058012	Heliophilous
Astrocaryum aculeatissimum	Pg1B	0.00814873	Heliophilous
Astrocaryum aculeatissimum	Pm3B	0.011491	Heliophilous
Astrocaryum aculeatissimum	Pm3B	0.00974824	Heliophilous
Astrocaryum aculeatissimum	Pm3B	0.00814873	Heliophilous
Astrocaryum aculeatissimum	Pm3B	0.00974824	Heliophilous
Astrocaryum aculeatissimum	Pm3B	0.00814873	Heliophilous
Astrocaryum aculeatissimum	Pm3B	0.0127324	Heliophilous
Astrocaryum aculeatissimum	Pm3B	0.00974824	Heliophilous
Astrocaryum aculeatissimum	Pm3B	0.00716197	Heliophilous
Astrocaryum aculeatissimum	Pm3B	0.00716197	Heliophilous
Astrocaryum aculeatissimum	Pm3B	0.00716197	Heliophilous
Astrocaryum aculeatissimum	Pm3B	0.00716197	Heliophilous
Astrocaryum aculeatissimum	Pm3B	0.00974824	Heliophilous
Astrocaryum aculeatissimum	PcB	0.00477663	Heliophilous
Astrocaryum aculeatissimum	PcB	0.00558831	Heliophilous
Astrocaryum aculeatissimum	PcB	0.00623886	Heliophilous
Astrocaryum aculeatissimum	PcB	0.00669245	Heliophilous
Astrocaryum aculeatissimum	PcB	0.00764738	Heliophilous
Astrocaryum aculeatissimum	PcB	0.011491	Heliophilous
Astrocaryum aculeatissimum	AmB	0.00764279	Heliophilous
Astrocaryum aculeatissimum	Pg2B	0.00179049	Heliophilous
Astrocaryum aculeatissimum	Pg2B	0.00497358	Heliophilous
Astrocaryum aculeatissimum	Pg2B	0.00623886	Heliophilous
Astrocaryum aculeatissimum	Pg2B	0.00716196	Heliophilous
Astrocaryum aculeatissimum	Pg2B	0.00866597	Heliophilous
Astrocaryum aculeatissimum	Pg2B	0.00974822	Heliophilous
Astrocaryum aculeatissimum	Pg2B	0.0140374	Heliophilous
Astrocaryum aculeatissimum	Pg2B	0.0174752	Heliophilous
Astrocaryum aculeatissimum	Pg2B	0.0389929	Heliophilous
Astrocaryum aculeatissimum	Pg2B	0.0779937	Heliophilous
Astrocaryum aculeatissimum	Pg2B	0.149359	Heliophilous
Astrocaryum aculeatissimum	Pm1B	0.0269291	Heliophilous
Astrocaryum aculeatissimum	Ap1B	0.00511987	Heliophilous
Astrocaryum aculeatissimum	Ap1B	0.0125964	Heliophilous
Astrocaryum aculeatissimum	Ap1B	0.0140149	Heliophilous
Astrocaryum aculeatissimum	Ap1B	0.0158908	Heliophilous
Astrocaryum aculeatissimum	Ap1B	0.0230572	Heliophilous
Astrocaryum aculeatissimum	Pm2B	0.00446493	Heliophilous
Astrocaryum aculeatissimum	Ap2B	0.0103132	Heliophilous
Astrocaryum aculeatissimum	Ap2B	0.0031831	Heliophilous
Astrocaryum aculeatissimum	Ap2B	0.00350937	Heliophilous
Astrocaryum aculeatissimum	Ap2B	0.00716197	Heliophilous
Astrocaryum aculeatissimum	Ap2B	0.00385155	Heliophilous
Astrocaryum aculeatissimum	Ap2B	0.00420965	Heliophilous
Astrocaryum aculeatissimum	Ap2B	0.00716197	Heliophilous
Astrocaryum aculeatissimum	Ap2B	0.00623887	Heliophilous
Astrocaryum aculeatissimum	Ap3B	0.00623887	Heliophilous
Astrocaryum aculeatissimum	Ap3B	0.00716197	Heliophilous
Astrocaryum aculeatissimum	Ap3B	0.00716197	Heliophilous
Astrocaryum aculeatissimum	Ap3B	0.00716197	Heliophilous
Astrocaryum aculeatissimum	Ap3B	0.00420965	Heliophilous
Astrocaryum aculeatissimum	Ap3B	0.00497359	Heliophilous
Astrocaryum aculeatissimum	Ap3B	0.00385155	Heliophilous
Astrocaryum aculeatissimum	Ap3B	0.00420965	Heliophilous
Astrocaryum aculeatissimum	Ap3B	0.00385155	Heliophilous
Astrocaryum aculeatissimum	Ap3B	0.00814873	Heliophilous
Astrocaryum aculeatissimum	Ap3B	0.00287275	Heliophilous
Astrocaryum aculeatissimum	Ap3B	0.00287275	Heliophilous
Astrocaryum aculeatissimum	Ap3B	0.00537944	Heliophilous
Astrocaryum aculeatissimum	Ap3B	0.00974824	Heliophilous
Astrocaryum aculeatissimum	Ap3B	0.00716197	Heliophilous
Astrocaryum aculeatissimum	Ap3B	0.00716197	Heliophilous
Astrocaryum aculeatissimum	Ap3B	0.0058012	Heliophilous
Astrocaryum aculeatissimum	Pm3B	0.0140375	Heliophilous
Astrocaryum aculeatissimum	Pm3B	0.0031831	Heliophilous
Astrocaryum aculeatissimum	Pm3B	0.00716197	Heliophilous
Astrocaryum aculeatissimum	PcB	0.00350936	Heliophilous
Astrocaryum aculeatissimum	PcB	0.00477663	Heliophilous
Astrocaryum aculeatissimum	PcB	0.00477663	Heliophilous
Astrocaryum aculeatissimum	PcB	0.00580118	Heliophilous
Astrocaryum aculeatissimum	PcB	0.00601803	Heliophilous
Astrocaryum aculeatissimum	PcB	0.00764738	Heliophilous
Astrocaryum aculeatissimum	PcB	0.0419969	Heliophilous
Astrocaryum aculeatissimum	AmB	0.0188849	Heliophilous
Astrocaryum aculeatissimum	Pg2B	0.00287274	Heliophilous
Astrocaryum aculeatissimum	Pg2B	0.00385154	Heliophilous
Astrocaryum aculeatissimum	Pg2B	0.00497358	Heliophilous
Astrocaryum aculeatissimum	Pg2B	0.00580118	Heliophilous
Astrocaryum aculeatissimum	Pg2B	0.00764738	Heliophilous
Astrocaryum aculeatissimum	Pg2B	0.0103132	Heliophilous
Astrocaryum aculeatissimum	Pg2B	0.0103848	Heliophilous
Astrocaryum aculeatissimum	Pm2B	0.00565093	Heliophilous
Astrocaryum aculeatissimum	Ac1B	0.00497359	Heliophilous
Astrocaryum aculeatissimum	Ac1B	0.0058012	Heliophilous
Astrocaryum aculeatissimum	Ac1B	0.0076474	Heliophilous
Astrocaryum aculeatissimum	Ac1B	0.00497359	Heliophilous
Astrocaryum aculeatissimum	Ac1B	0.00623887	Heliophilous
Astrocaryum aculeatissimum	Ac1B	0.00716197	Heliophilous
Astrocaryum aculeatissimum	Ac1B	0.0198944	Heliophilous
Astrocaryum aculeatissimum	Ac1B	0.0161144	Heliophilous
Astrocaryum aculeatissimum	Ac1B	0.0161144	Heliophilous
Astrocaryum aculeatissimum	Ac1B	0.00974824	Heliophilous
Astrocaryum aculeatissimum	Ac1B	0.000962887	Heliophilous
Astrocaryum aculeatissimum	Ac1B	0.0161144	Heliophilous
Astrocaryum aculeatissimum	Ac1B	0.0058012	Heliophilous
Astrocaryum aculeatissimum	Ac1B	0.00497359	Heliophilous
Astrocaryum aculeatissimum	Ac1B	0.00497359	Heliophilous
Astrocaryum aculeatissimum	Ac1B	0.00257831	Heliophilous
Astrocaryum aculeatissimum	Ac1B	0.00257831	Heliophilous
Astrocaryum aculeatissimum	Ac1B	0.0031831	Heliophilous
Astrocaryum aculeatissimum	Ac1B	0.00716197	Heliophilous
Astrocaryum aculeatissimum	Ac1B	0.00716197	Heliophilous
Astrocaryum aculeatissimum	Ac1B	0.00716197	Heliophilous
Astrocaryum aculeatissimum	Ac1B	0.00229979	Heliophilous
Astrocaryum aculeatissimum	Ac1B	0.00257831	Heliophilous
Astrocaryum aculeatissimum	Ac1B	0.00623887	Heliophilous
Astrocaryum aculeatissimum	Ac1B	0.00716197	Heliophilous
Astrocaryum aculeatissimum	Ac1B	0.00669247	Heliophilous
Astrocaryum aculeatissimum	Ac1B	0.0127324	Heliophilous
Astrocaryum aculeatissimum	Ac1B	0.0127324	Heliophilous
Astrocaryum aculeatissimum	Ac1B	0.0127324	Heliophilous
Astrocaryum aculeatissimum	Ac1B	0.0127324	Heliophilous
Astrocaryum aculeatissimum	Ac1B	0.00497359	Heliophilous
Astrocaryum aculeatissimum	Ac1B	0.00497359	Heliophilous
Astrocaryum aculeatissimum	Ac1B	0.00497359	Heliophilous
Astrocaryum aculeatissimum	Ac1B	0.00814873	Heliophilous
Astrocaryum aculeatissimum	Ac1B	0.00814873	Heliophilous
Astrocaryum aculeatissimum	Ap2B	0.00623887	Heliophilous
Astrocaryum aculeatissimum	Ap2B	0.00669247	Heliophilous
Astrocaryum aculeatissimum	Ap3B	0.00537944	Heliophilous
Astrocaryum aculeatissimum	Ap3B	0.00669247	Heliophilous
Astrocaryum aculeatissimum	Ap3B	0.00497359	Heliophilous
Astrocaryum aculeatissimum	Ap3B	0.0127324	Heliophilous
Astrocaryum aculeatissimum	Ap3B	0.0127324	Heliophilous
Astrocaryum aculeatissimum	Ap3B	0.011491	Heliophilous
Astrocaryum aculeatissimum	Ap3B	0.0058012	Heliophilous
Astrocaryum aculeatissimum	Ap3B	0.0127324	Heliophilous
Astrocaryum aculeatissimum	Ap3B	0.00974824	Heliophilous
Astrocaryum aculeatissimum	Ap3B	0.00623887	Heliophilous
Astrocaryum aculeatissimum	Ap3B	0.00866599	Heliophilous
Astrocaryum aculeatissimum	Ap3B	0.00716197	Heliophilous
Astrocaryum aculeatissimum	Ap3B	0.00716197	Heliophilous
Astrocaryum aculeatissimum	Ap3B	0.00716197	Heliophilous
Astrocaryum aculeatissimum	Ap3B	0.00814873	Heliophilous
Astrocaryum aculeatissimum	Ap3B	0.00537944	Heliophilous
Astrocaryum aculeatissimum	Ap3B	0.00814873	Heliophilous
Astrocaryum aculeatissimum	Ap3B	0.00814873	Heliophilous
Astrocaryum aculeatissimum	Pg1B	0.00458366	Heliophilous
Astrocaryum aculeatissimum	Pg1B	0.00919916	Heliophilous
Astrocaryum aculeatissimum	Pm3B	0.00623887	Heliophilous
Astrocaryum aculeatissimum	PcB	0.00646367	Heliophilous
Astrocaryum aculeatissimum	PcB	0.00814871	Heliophilous
Astrocaryum aculeatissimum	PcB	0.0210959	Heliophilous
Astrocaryum aculeatissimum	Pg2B	0.00458365	Heliophilous
Astrocaryum aculeatissimum	Pg2B	0.00669245	Heliophilous
Astrocaryum aculeatissimum	Pg2B	0.00814871	Heliophilous
Astrocaryum aculeatissimum	Pm1C	0.00162978	Heliophilous
Astrocaryum aculeatissimum	Ap1C	0.00504049	Heliophilous
Astrocaryum aculeatissimum	Ap1C	0.00594774	Heliophilous
Astrocaryum aculeatissimum	Ap1C	0.0114898	Heliophilous
Astrocaryum aculeatissimum	Ap1C	0.0130382	Heliophilous
Astrocaryum aculeatissimum	Ap1C	0.0145927	Heliophilous
Astrocaryum aculeatissimum	Ap1C	0.0147765	Heliophilous
Astrocaryum aculeatissimum	Ap1C	0.0156757	Heliophilous
Astrocaryum aculeatissimum	Pm2C	0.00769155	Heliophilous
Astrocaryum aculeatissimum	Ac1C	0.0325949	Heliophilous
Astrocaryum aculeatissimum	Ac1C	0.0147139	Heliophilous
Astrocaryum aculeatissimum	Ac1C	0.00458366	Heliophilous
Astrocaryum aculeatissimum	Ac1C	0.0161144	Heliophilous
Astrocaryum aculeatissimum	Ac1C	0.0076474	Heliophilous
Astrocaryum aculeatissimum	Ac1C	0.0291273	Heliophilous
Astrocaryum aculeatissimum	Ac1C	0.327931	Heliophilous
Astrocaryum aculeatissimum	AgC	0.0050801	Heliophilous
Astrocaryum aculeatissimum	Ap2C	0.00716197	Heliophilous
Astrocaryum aculeatissimum	Ap2C	0.0127324	Heliophilous
Astrocaryum aculeatissimum	Ap2C	0.00814873	Heliophilous
Astrocaryum aculeatissimum	Ap2C	0.00814873	Heliophilous
Astrocaryum aculeatissimum	Ap2C	0.00716197	Heliophilous
Astrocaryum aculeatissimum	Ap2C	0.00716197	Heliophilous
Astrocaryum aculeatissimum	Ap2C	0.00716197	Heliophilous
Astrocaryum aculeatissimum	Ap2C	0.00716197	Heliophilous
Astrocaryum aculeatissimum	Ap2C	0.00497359	Heliophilous
Astrocaryum aculeatissimum	Ap2C	0.00497359	Heliophilous
Astrocaryum aculeatissimum	Ap2C	0.0108942	Heliophilous
Astrocaryum aculeatissimum	Ap2C	0.00814873	Heliophilous
Astrocaryum aculeatissimum	Ap2C	0.00814873	Heliophilous
Astrocaryum aculeatissimum	Ap2C	0.00623887	Heliophilous
Astrocaryum aculeatissimum	Ap2C	0.00623887	Heliophilous
Astrocaryum aculeatissimum	Ap3C	0.00497359	Heliophilous
Astrocaryum aculeatissimum	Ap3C	0.00974824	Heliophilous
Astrocaryum aculeatissimum	Ap3C	0.00974824	Heliophilous
Astrocaryum aculeatissimum	Ap3C	0.0127324	Heliophilous
Astrocaryum aculeatissimum	Ap3C	0.00974824	Heliophilous
Astrocaryum aculeatissimum	Ap3C	0.00974824	Heliophilous
Astrocaryum aculeatissimum	Ap3C	0.011491	Heliophilous
Astrocaryum aculeatissimum	Ap3C	0.00716197	Heliophilous
Astrocaryum aculeatissimum	Pg1C	0.00179049	Heliophilous
Astrocaryum aculeatissimum	Pg1C	0.0031831	Heliophilous
Astrocaryum aculeatissimum	Pm3C	0.00974824	Heliophilous
Astrocaryum aculeatissimum	Pm3C	0.00623887	Heliophilous
Astrocaryum aculeatissimum	Pm3C	0.00458366	Heliophilous
Astrocaryum aculeatissimum	Pm3C	0.00669247	Heliophilous
Astrocaryum aculeatissimum	Pm3C	0.00287275	Heliophilous
Astrocaryum aculeatissimum	Pm3C	0.00458366	Heliophilous
Astrocaryum aculeatissimum	Pm3C	0.00716197	Heliophilous
Astrocaryum aculeatissimum	Pm3C	0.00716197	Heliophilous
Astrocaryum aculeatissimum	AmC	0.00565093	Heliophilous
Astrocaryum aculeatissimum	AmC	0.00706979	Heliophilous
Astrocaryum aculeatissimum	AmC	0.00749745	Heliophilous
Astrocaryum aculeatissimum	AmC	0.0109771	Heliophilous
Astrocaryum aculeatissimum	AmC	0.0169202	Heliophilous
Astrocaryum aculeatissimum	AmC	0.0198169	Heliophilous
Astrocaryum aculeatissimum	AmC	0.0248564	Heliophilous
Astrocaryum aculeatissimum	Ac2C	0.00558831	Heliophilous
Astrocaryum aculeatissimum	Ac2C	0.00623886	Heliophilous
Astrocaryum aculeatissimum	Ac2C	0.00764738	Heliophilous
Astrocaryum aculeatissimum	Pg2C	0.00580118	Heliophilous
Astrocaryum aculeatissimum	Pg2C	0.00952739	Heliophilous
Astrocaryum aculeatissimum	Pm1C	0.00744931	Heliophilous
Astrocaryum aculeatissimum	Ap1C	0.00544358	Heliophilous
Astrocaryum aculeatissimum	Ap1C	0.00565093	Heliophilous
Astrocaryum aculeatissimum	Ap1C	0.00629626	Heliophilous
Astrocaryum aculeatissimum	Ap1C	0.00721095	Heliophilous
Astrocaryum aculeatissimum	Ap1C	0.014366	Heliophilous
Astrocaryum aculeatissimum	Ap1C	0.0394713	Heliophilous
Astrocaryum aculeatissimum	Pm2C	0.00431734	Heliophilous
Astrocaryum aculeatissimum	Pm2C	0.00651911	Heliophilous
Astrocaryum aculeatissimum	Pm2C	0.00706979	Heliophilous
Astrocaryum aculeatissimum	Pm2C	0.0104957	Heliophilous
Astrocaryum aculeatissimum	Ac1C	0.00257831	Heliophilous
Astrocaryum aculeatissimum	Ac1C	0.00497359	Heliophilous
Astrocaryum aculeatissimum	Ac1C	0.00623887	Heliophilous
Astrocaryum aculeatissimum	Ac1C	0.00287275	Heliophilous
Astrocaryum aculeatissimum	Ac1C	0.0031831	Heliophilous
Astrocaryum aculeatissimum	Ac1C	0.00385155	Heliophilous
Astrocaryum aculeatissimum	Ac1C	0.00257831	Heliophilous
Astrocaryum aculeatissimum	Ac1C	0.0058012	Heliophilous
Astrocaryum aculeatissimum	Ac1C	0.00458366	Heliophilous
Astrocaryum aculeatissimum	Ac1C	0.00814873	Heliophilous
Astrocaryum aculeatissimum	Ac1C	0.00919916	Heliophilous
Astrocaryum aculeatissimum	Ac1C	0.00458366	Heliophilous
Astrocaryum aculeatissimum	Ac1C	0.0058012	Heliophilous
Astrocaryum aculeatissimum	Ac1C	0.00497359	Heliophilous
Astrocaryum aculeatissimum	Ap2C	0.00537944	Heliophilous
Astrocaryum aculeatissimum	Ap2C	0.00385155	Heliophilous
Astrocaryum aculeatissimum	Ap2C	0.00257831	Heliophilous
Astrocaryum aculeatissimum	Ap3C	0.00497359	Heliophilous
Astrocaryum aculeatissimum	Ap3C	0.0058012	Heliophilous
Astrocaryum aculeatissimum	Ap3C	0.00458366	Heliophilous
Astrocaryum aculeatissimum	Ap3C	0.0076474	Heliophilous
Astrocaryum aculeatissimum	Ap3C	0.00716197	Heliophilous
Astrocaryum aculeatissimum	Ap3C	0.00623887	Heliophilous
Astrocaryum aculeatissimum	Ap3C	0.00420965	Heliophilous
Astrocaryum aculeatissimum	Ap3C	0.00497359	Heliophilous
Astrocaryum aculeatissimum	Ap3C	0.0076474	Heliophilous
Astrocaryum aculeatissimum	Pm3C	0.00537944	Heliophilous
Astrocaryum aculeatissimum	Pm3C	0.00814873	Heliophilous
Astrocaryum aculeatissimum	Pm3C	0.00716197	Heliophilous
Astrocaryum aculeatissimum	Pm3C	0.00814873	Heliophilous
Astrocaryum aculeatissimum	Pm3C	0.0058012	Heliophilous
Astrocaryum aculeatissimum	PcC	0.00692521	Heliophilous
Astrocaryum aculeatissimum	AmC	0.00511987	Heliophilous
Astrocaryum aculeatissimum	AmC	0.01111	Heliophilous
Astrocaryum aculeatissimum	AmC	0.0112573	Heliophilous
Astrocaryum aculeatissimum	AmC	0.0116173	Heliophilous
Astrocaryum aculeatissimum	AmC	0.0182706	Heliophilous
Astrocaryum aculeatissimum	AmC	0.0473186	Heliophilous
Astrocaryum aculeatissimum	Ac2C	0.00669245	Heliophilous
Astrocaryum aculeatissimum	Pg2C	0.00517451	Heliophilous
Astrocaryum aculeatissimum	Pg2C	0.00537942	Heliophilous
Astrocaryum aculeatissimum	Pg2C	0.00975021	Heliophilous
Astrocaryum aculeatissimum	Pm1C	0.0113019	Heliophilous
Astrocaryum aculeatissimum	Ap1C	0.00540257	Heliophilous
Astrocaryum aculeatissimum	Ap1C	0.00544358	Heliophilous
Astrocaryum aculeatissimum	Ap1C	0.00544358	Heliophilous
Astrocaryum aculeatissimum	Ap1C	0.00607727	Heliophilous
Astrocaryum aculeatissimum	Ap1C	0.00744931	Heliophilous
Astrocaryum aculeatissimum	Ap1C	0.0100461	Heliophilous
Astrocaryum aculeatissimum	Ap1C	0.0225979	Heliophilous
Astrocaryum aculeatissimum	Pm2C	0.00431734	Heliophilous
Astrocaryum aculeatissimum	Pm2C	0.00496174	Heliophilous
Astrocaryum aculeatissimum	Pm2C	0.00651911	Heliophilous
Astrocaryum aculeatissimum	Pm2C	0.00970503	Heliophilous
Astrocaryum aculeatissimum	Ac1C	0.0058012	Heliophilous
Astrocaryum aculeatissimum	Ac1C	0.00497359	Heliophilous
Astrocaryum aculeatissimum	Ap2C	0.00420965	Heliophilous
Astrocaryum aculeatissimum	Ap2C	0.00814873	Heliophilous
Astrocaryum aculeatissimum	Ap2C	0.00974824	Heliophilous
Astrocaryum aculeatissimum	Ap2C	0.00814873	Heliophilous
Astrocaryum aculeatissimum	Ap2C	0.00716197	Heliophilous
Astrocaryum aculeatissimum	Ap2C	0.00716197	Heliophilous
Astrocaryum aculeatissimum	Ap2C	0.00974824	Heliophilous
Astrocaryum aculeatissimum	Ap2C	0.00814873	Heliophilous
Astrocaryum aculeatissimum	Ap3C	0.0140375	Heliophilous
Astrocaryum aculeatissimum	Ap3C	0.00350937	Heliophilous
Astrocaryum aculeatissimum	Ap3C	0.00458366	Heliophilous
Astrocaryum aculeatissimum	Ap3C	0.0058012	Heliophilous
Astrocaryum aculeatissimum	Ap3C	0.00716197	Heliophilous
Astrocaryum aculeatissimum	Ap3C	0.00669247	Heliophilous
Astrocaryum aculeatissimum	Ap3C	0.00385155	Heliophilous
Astrocaryum aculeatissimum	Ap3C	0.0058012	Heliophilous
Astrocaryum aculeatissimum	Ap3C	0.00385155	Heliophilous
Astrocaryum aculeatissimum	Ap3C	0.00458366	Heliophilous
Astrocaryum aculeatissimum	Ap3C	0.00497359	Heliophilous
Astrocaryum aculeatissimum	Pg1C	0.00537944	Heliophilous
Astrocaryum aculeatissimum	Pg1C	0.00537944	Heliophilous
Astrocaryum aculeatissimum	Pm3C	0.00716197	Heliophilous
Astrocaryum aculeatissimum	Pm3C	0.00716197	Heliophilous
Astrocaryum aculeatissimum	Pm3C	0.00716197	Heliophilous
Astrocaryum aculeatissimum	Pm3C	0.00814873	Heliophilous
Astrocaryum aculeatissimum	Pm3C	0.00814873	Heliophilous
Astrocaryum aculeatissimum	Pm3C	0.00814873	Heliophilous
Astrocaryum aculeatissimum	Pm3C	0.0127324	Heliophilous
Astrocaryum aculeatissimum	Pm3C	0.0140375	Heliophilous
Astrocaryum aculeatissimum	Pm3C	0.00497359	Heliophilous
Astrocaryum aculeatissimum	Pm3C	0.00716197	Heliophilous
Astrocaryum aculeatissimum	Pm3C	0.011491	Heliophilous
Astrocaryum aculeatissimum	Pm3C	0.0127324	Heliophilous
Astrocaryum aculeatissimum	Pm3C	0.00537944	Heliophilous
Astrocaryum aculeatissimum	Pm3C	0.00537944	Heliophilous
Astrocaryum aculeatissimum	Pm3C	0.00537944	Heliophilous
Astrocaryum aculeatissimum	Pm3C	0.00716197	Heliophilous
Astrocaryum aculeatissimum	Pm3C	0.00716197	Heliophilous
Astrocaryum aculeatissimum	Pm3C	0.00919916	Heliophilous
Astrocaryum aculeatissimum	Pm3C	0.0127324	Heliophilous
Astrocaryum aculeatissimum	Pm3C	0.0031831	Heliophilous
Astrocaryum aculeatissimum	Pm3C	0.0031831	Heliophilous
Astrocaryum aculeatissimum	Pm3C	0.0031831	Heliophilous
Astrocaryum aculeatissimum	Pm3C	0.00203718	Heliophilous
Astrocaryum aculeatissimum	Pm3C	0.00458366	Heliophilous
Astrocaryum aculeatissimum	PcC	0.00919913	Heliophilous
Astrocaryum aculeatissimum	AmC	0.00665469	Heliophilous
Astrocaryum aculeatissimum	AmC	0.00793766	Heliophilous
Astrocaryum aculeatissimum	AmC	0.00808719	Heliophilous
Astrocaryum aculeatissimum	AmC	0.00818765	Heliophilous
Astrocaryum aculeatissimum	AmC	0.0167003	Heliophilous
Astrocaryum aculeatissimum	AmC	0.0169163	Heliophilous
Astrocaryum aculeatissimum	AmC	0.0183686	Heliophilous
Astrocaryum aculeatissimum	Ac2C	0.011491	Heliophilous
Astrocaryum aculeatissimum	Pg2C	0.00497358	Heliophilous
Astrocaryum aculeatissimum	Pg2C	0.0178731	Heliophilous
Astrocaryum aculeatissimum	Pg2C	0.0221802	Heliophilous
Astrocaryum aculeatissimum	Pg2C	0.0243228	Heliophilous
Astrocaryum aculeatissimum	Ap1N	0.00265299	Heliophilous
Astrocaryum aculeatissimum	Ap1N	0.00504049	Heliophilous
Astrocaryum aculeatissimum	Ap1N	0.00565093	Heliophilous
Astrocaryum aculeatissimum	Ap1N	0.00660934	Heliophilous
Astrocaryum aculeatissimum	Ap1N	0.00697646	Heliophilous
Astrocaryum aculeatissimum	Ap1N	0.00793766	Heliophilous
Astrocaryum aculeatissimum	Ap1N	0.0106837	Heliophilous
Astrocaryum aculeatissimum	Ap1N	0.0178229	Heliophilous
Astrocaryum aculeatissimum	Ap1N	0.0253652	Heliophilous
Astrocaryum aculeatissimum	Pm2N	0.00949574	Heliophilous
Astrocaryum aculeatissimum	Pm2N	0.00972441	Heliophilous
Astrocaryum aculeatissimum	Pm2N	0.0150071	Heliophilous
Astrocaryum aculeatissimum	Pm2N	0.0160149	Heliophilous
Astrocaryum aculeatissimum	Pm2N	0.017883	Heliophilous
Astrocaryum aculeatissimum	Pm2N	0.0223479	Heliophilous
Astrocaryum aculeatissimum	Ac1N	0.00975813	Heliophilous
Astrocaryum aculeatissimum	Ac1N	0.0053849	Heliophilous
Astrocaryum aculeatissimum	Ac1N	0.00580708	Heliophilous
Astrocaryum aculeatissimum	Ac1N	0.0127453	Heliophilous
Astrocaryum aculeatissimum	Ac1N	0.00580708	Heliophilous
Astrocaryum aculeatissimum	Ac1N	0.008157	Heliophilous
Astrocaryum aculeatissimum	Ac1N	0.00318633	Heliophilous
Astrocaryum aculeatissimum	Ac1N	0.0140517	Heliophilous
Astrocaryum aculeatissimum	Ac1N	0.00716924	Heliophilous
Astrocaryum aculeatissimum	Ac1N	0.00716924	Heliophilous
Astrocaryum aculeatissimum	Ac1N	0.0062452	Heliophilous
Astrocaryum aculeatissimum	Ac1N	0.00975813	Heliophilous
Astrocaryum aculeatissimum	Ac1N	0.00920849	Heliophilous
Astrocaryum aculeatissimum	Ac1N	0.00669926	Heliophilous
Astrocaryum aculeatissimum	Ac1N	0.00497864	Heliophilous
Astrocaryum aculeatissimum	Ac1N	0.0053849	Heliophilous
Astrocaryum aculeatissimum	Ac1N	0.00580708	Heliophilous
Astrocaryum aculeatissimum	Ac1N	0.00716924	Heliophilous
Astrocaryum aculeatissimum	Ac1N	0.008157	Heliophilous
Astrocaryum aculeatissimum	Ac1N	0.0062452	Heliophilous
Astrocaryum aculeatissimum	Ac1N	0.0053849	Heliophilous
Astrocaryum aculeatissimum	Ac1N	0.00920849	Heliophilous
Astrocaryum aculeatissimum	Ac1N	0.00318633	Heliophilous
Astrocaryum aculeatissimum	Ac1N	0.00867478	Heliophilous
Astrocaryum aculeatissimum	Ac1N	0.00716924	Heliophilous
Astrocaryum aculeatissimum	Ac1N	0.00669926	Heliophilous
Astrocaryum aculeatissimum	Ac1N	0.00385546	Heliophilous
Astrocaryum aculeatissimum	Ac1N	0.00669926	Heliophilous
Astrocaryum aculeatissimum	Ac1N	0.00421392	Heliophilous
Astrocaryum aculeatissimum	Ac1N	0.00867478	Heliophilous
Astrocaryum aculeatissimum	Ac1N	0.0140517	Heliophilous
Astrocaryum aculeatissimum	Ac1N	0.0147288	Heliophilous
Astrocaryum aculeatissimum	Ac1N	0.00421392	Heliophilous
Astrocaryum aculeatissimum	Ap2N	0.00351293	Heliophilous
Astrocaryum aculeatissimum	Ap2N	0.00580708	Heliophilous
Astrocaryum aculeatissimum	Ap2N	0.00385546	Heliophilous
Astrocaryum aculeatissimum	Ap2N	0.00867478	Heliophilous
Astrocaryum aculeatissimum	Ap2N	0.00580708	Heliophilous
Astrocaryum aculeatissimum	Ap2N	0.00351293	Heliophilous
Astrocaryum aculeatissimum	Ap2N	0.00716924	Heliophilous
Astrocaryum aculeatissimum	Ap2N	0.0062452	Heliophilous
Astrocaryum aculeatissimum	Ap2N	0.00669926	Heliophilous
Astrocaryum aculeatissimum	Ap2N	0.00669926	Heliophilous
Astrocaryum aculeatissimum	Ap2N	0.0053849	Heliophilous
Astrocaryum aculeatissimum	Ap2N	0.00580708	Heliophilous
Astrocaryum aculeatissimum	Ap2N	0.00318633	Heliophilous
Astrocaryum aculeatissimum	Ap2N	0.00580708	Heliophilous
Astrocaryum aculeatissimum	Ap2N	0.00458831	Heliophilous
Astrocaryum aculeatissimum	Ap2N	0.0053849	Heliophilous
Astrocaryum aculeatissimum	Ap2N	0.0103237	Heliophilous
Astrocaryum aculeatissimum	Ap2N	0.00351293	Heliophilous
Astrocaryum aculeatissimum	Ap2N	0.008157	Heliophilous
Astrocaryum aculeatissimum	Ap3N	0.00421392	Heliophilous
Astrocaryum aculeatissimum	Ap3N	0.0127453	Heliophilous
Astrocaryum aculeatissimum	Ap3N	0.00580708	Heliophilous
Astrocaryum aculeatissimum	Ap3N	0.00497864	Heliophilous
Astrocaryum aculeatissimum	Ap3N	0.00716924	Heliophilous
Astrocaryum aculeatissimum	Ap3N	0.00716924	Heliophilous
Astrocaryum aculeatissimum	Ap3N	0.00458831	Heliophilous
Astrocaryum aculeatissimum	Ap3N	0.00258093	Heliophilous
Astrocaryum aculeatissimum	Ap3N	0.00497864	Heliophilous
Astrocaryum aculeatissimum	Ap3N	0.00421392	Heliophilous
Astrocaryum aculeatissimum	Ap3N	0.00287566	Heliophilous
Astrocaryum aculeatissimum	Ap3N	0.00318633	Heliophilous
Astrocaryum aculeatissimum	Pg1N	0.00716924	Heliophilous
Astrocaryum aculeatissimum	Pg1N	0.00385546	Heliophilous
Astrocaryum aculeatissimum	Pg1N	0.00580708	Heliophilous
Astrocaryum aculeatissimum	Pg1N	0.00421392	Heliophilous
Astrocaryum aculeatissimum	Pg1N	0.0127453	Heliophilous
Astrocaryum aculeatissimum	Pg1N	0.0062452	Heliophilous
Astrocaryum aculeatissimum	Pm3N	0.0062452	Heliophilous
Astrocaryum aculeatissimum	Pm3N	0.0053849	Heliophilous
Astrocaryum aculeatissimum	Pm3N	0.00351293	Heliophilous
Astrocaryum aculeatissimum	Pm3N	0.00716924	Heliophilous
Astrocaryum aculeatissimum	Pm3N	0.008157	Heliophilous
Astrocaryum aculeatissimum	Pm3N	0.0062452	Heliophilous
Astrocaryum aculeatissimum	PcN	0.00385154	Heliophilous
Astrocaryum aculeatissimum	PcN	0.00497358	Heliophilous
Astrocaryum aculeatissimum	PcN	0.00623886	Heliophilous
Astrocaryum aculeatissimum	PcN	0.00646367	Heliophilous
Astrocaryum aculeatissimum	PcN	0.00692521	Heliophilous
Astrocaryum aculeatissimum	PcN	0.0127105	Heliophilous
Astrocaryum aculeatissimum	AmN	0.00544358	Heliophilous
Astrocaryum aculeatissimum	AmN	0.0147688	Heliophilous
Astrocaryum aculeatissimum	AmN	0.0205069	Heliophilous
Astrocaryum aculeatissimum	AmN	0.0239202	Heliophilous
Astrocaryum aculeatissimum	Pg2N	0.00385154	Heliophilous
Astrocaryum aculeatissimum	Pg2N	0.00497358	Heliophilous
Astrocaryum aculeatissimum	Pg2N	0.00537942	Heliophilous
Astrocaryum aculeatissimum	Pg2N	0.00669245	Heliophilous
Astrocaryum aculeatissimum	Pg2N	0.00814871	Heliophilous
Astrocaryum aculeatissimum	Ap1N	0.00565093	Heliophilous
Astrocaryum aculeatissimum	Ap1N	0.00629626	Heliophilous
Astrocaryum aculeatissimum	Ap1N	0.00674585	Heliophilous
Astrocaryum aculeatissimum	Ap1N	0.0112573	Heliophilous
Astrocaryum aculeatissimum	Pm2N	0.00351683	Heliophilous
Astrocaryum aculeatissimum	Pm2N	0.00607727	Heliophilous
Astrocaryum aculeatissimum	Pm2N	0.0113174	Heliophilous
Astrocaryum aculeatissimum	Pm2N	0.0115499	Heliophilous
Astrocaryum aculeatissimum	Pm2N	0.0249854	Heliophilous
Astrocaryum aculeatissimum	Ac1N	0.00497864	Heliophilous
Astrocaryum aculeatissimum	Ac1N	0.00497864	Heliophilous
Astrocaryum aculeatissimum	Ac1N	0.0053849	Heliophilous
Astrocaryum aculeatissimum	Ac1N	0.00975813	Heliophilous
Astrocaryum aculeatissimum	Ac1N	0.00765515	Heliophilous
Astrocaryum aculeatissimum	Ac1N	0.00580708	Heliophilous
Astrocaryum aculeatissimum	Ac1N	0.00385546	Heliophilous
Astrocaryum aculeatissimum	Ac1N	0.00458831	Heliophilous
Astrocaryum aculeatissimum	Ac1N	0.00351293	Heliophilous
Astrocaryum aculeatissimum	Ac1N	0.00716924	Heliophilous
Astrocaryum aculeatissimum	Ac1N	0.00580708	Heliophilous
Astrocaryum aculeatissimum	Ac1N	0.008157	Heliophilous
Astrocaryum aculeatissimum	Ac1N	0.00318633	Heliophilous
Astrocaryum aculeatissimum	Ac1N	0.00669926	Heliophilous
Astrocaryum aculeatissimum	Ac1N	0.00385546	Heliophilous
Astrocaryum aculeatissimum	Ac1N	0.00669926	Heliophilous
Astrocaryum aculeatissimum	Ac1N	0.0062452	Heliophilous
Astrocaryum aculeatissimum	Ac1N	0.00287566	Heliophilous
Astrocaryum aculeatissimum	Ac1N	0.0053849	Heliophilous
Astrocaryum aculeatissimum	Ac1N	0.00867478	Heliophilous
Astrocaryum aculeatissimum	Ac1N	0.00385546	Heliophilous
Astrocaryum aculeatissimum	Ac1N	0.00351293	Heliophilous
Astrocaryum aculeatissimum	Ac1N	0.00716924	Heliophilous
Astrocaryum aculeatissimum	Ac1N	0.00580708	Heliophilous
Astrocaryum aculeatissimum	Ac1N	0.0053849	Heliophilous
Astrocaryum aculeatissimum	Ac1N	0.00716924	Heliophilous
Astrocaryum aculeatissimum	Ac1N	0.00765515	Heliophilous
Astrocaryum aculeatissimum	Ac1N	0.0053849	Heliophilous
Astrocaryum aculeatissimum	Ac1N	0.00580708	Heliophilous
Astrocaryum aculeatissimum	Ac1N	0.00669926	Heliophilous
Astrocaryum aculeatissimum	AgN	0.00484477	Heliophilous
Astrocaryum aculeatissimum	AgN	0.0254699	Heliophilous
Astrocaryum aculeatissimum	Ap2N	0.00867478	Heliophilous
Astrocaryum aculeatissimum	Ap2N	0.00497864	Heliophilous
Astrocaryum aculeatissimum	Ap2N	0.00458831	Heliophilous
Astrocaryum aculeatissimum	Ap2N	0.00421392	Heliophilous
Astrocaryum aculeatissimum	Ap2N	0.00318633	Heliophilous
Astrocaryum aculeatissimum	Ap2N	0.00716924	Heliophilous
Astrocaryum aculeatissimum	Ap2N	0.00287566	Heliophilous
Astrocaryum aculeatissimum	Ap3N	0.008157	Heliophilous
Astrocaryum aculeatissimum	Ap3N	0.00765515	Heliophilous
Astrocaryum aculeatissimum	Ap3N	0.00716924	Heliophilous
Astrocaryum aculeatissimum	Ap3N	0.008157	Heliophilous
Astrocaryum aculeatissimum	Ap3N	0.0053849	Heliophilous
Astrocaryum aculeatissimum	Ap3N	0.008157	Heliophilous
Astrocaryum aculeatissimum	Ap3N	0.0062452	Heliophilous
Astrocaryum aculeatissimum	Ap3N	0.0053849	Heliophilous
Astrocaryum aculeatissimum	Ap3N	0.00580708	Heliophilous
Astrocaryum aculeatissimum	Ap3N	0.00716924	Heliophilous
Astrocaryum aculeatissimum	Ap3N	0.00716924	Heliophilous
Astrocaryum aculeatissimum	Ap3N	0.00497864	Heliophilous
Astrocaryum aculeatissimum	Ap3N	0.00458831	Heliophilous
Astrocaryum aculeatissimum	Ap3N	0.00867478	Heliophilous
Astrocaryum aculeatissimum	Ap3N	0.00580708	Heliophilous
Astrocaryum aculeatissimum	Ap3N	0.0053849	Heliophilous
Astrocaryum aculeatissimum	Pg1N	0.0062452	Heliophilous
Astrocaryum aculeatissimum	Pg1N	0.0062452	Heliophilous
Astrocaryum aculeatissimum	Pg1N	0.00602415	Heliophilous
Astrocaryum aculeatissimum	Pg1N	0.0053849	Heliophilous
Astrocaryum aculeatissimum	Pm3N	0.00385546	Heliophilous
Astrocaryum aculeatissimum	Pm3N	0.008157	Heliophilous
Astrocaryum aculeatissimum	Pm3N	0.00975813	Heliophilous
Astrocaryum aculeatissimum	Pm3N	0.00716924	Heliophilous
Astrocaryum aculeatissimum	Pm3N	0.00580708	Heliophilous
Astrocaryum aculeatissimum	Pm3N	0.00716924	Heliophilous
Astrocaryum aculeatissimum	AmN	0.0114995	Heliophilous
Astrocaryum aculeatissimum	AmN	0.0171408	Heliophilous
Astrocaryum aculeatissimum	Ac2N	0.00740268	Heliophilous
Astrocaryum aculeatissimum	Pg2N	0.00497358	Heliophilous
Astrocaryum aculeatissimum	Pg2N	0.00558831	Heliophilous
Astrocaryum aculeatissimum	Pg2N	0.00740268	Heliophilous
Astrocaryum aculeatissimum	Pg2N	0.00947169	Heliophilous
Astrocaryum aculeatissimum	Pg2N	0.0134008	Heliophilous
Astrocaryum aculeatissimum	Ap1N	0.00375179	Heliophilous
Astrocaryum aculeatissimum	Ap1N	0.00504049	Heliophilous
Astrocaryum aculeatissimum	Ap1N	0.00607727	Heliophilous
Astrocaryum aculeatissimum	Ap1N	0.00651911	Heliophilous
Astrocaryum aculeatissimum	Ap1N	0.00744931	Heliophilous
Astrocaryum aculeatissimum	Ap1N	0.00893375	Heliophilous
Astrocaryum aculeatissimum	Pm2N	0.00375179	Heliophilous
Astrocaryum aculeatissimum	Pm2N	0.00392426	Heliophilous
Astrocaryum aculeatissimum	Pm2N	0.00417223	Heliophilous
Astrocaryum aculeatissimum	Pm2N	0.00457726	Heliophilous
Astrocaryum aculeatissimum	Pm2N	0.00496174	Heliophilous
Astrocaryum aculeatissimum	Pm2N	0.0052401	Heliophilous
Astrocaryum aculeatissimum	Pm2N	0.0052401	Heliophilous
Astrocaryum aculeatissimum	Pm2N	0.00548474	Heliophilous
Astrocaryum aculeatissimum	Pm2N	0.00629626	Heliophilous
Astrocaryum aculeatissimum	Pm2N	0.00651911	Heliophilous
Astrocaryum aculeatissimum	Pm2N	0.00697646	Heliophilous
Astrocaryum aculeatissimum	Pm2N	0.00976898	Heliophilous
Astrocaryum aculeatissimum	Pm2N	0.0214216	Heliophilous
Astrocaryum aculeatissimum	Ac1N	0.00318633	Heliophilous
Astrocaryum aculeatissimum	Ac1N	0.00669926	Heliophilous
Astrocaryum aculeatissimum	Ac1N	0.00975813	Heliophilous
Astrocaryum aculeatissimum	Ac1N	0.0103237	Heliophilous
Astrocaryum aculeatissimum	Ac1N	0.00867478	Heliophilous
Astrocaryum aculeatissimum	Ac1N	0.00669926	Heliophilous
Astrocaryum aculeatissimum	Ac1N	0.00421392	Heliophilous
Astrocaryum aculeatissimum	Ac1N	0.00716924	Heliophilous
Astrocaryum aculeatissimum	Ac1N	0.008157	Heliophilous
Astrocaryum aculeatissimum	Ac1N	0.00669926	Heliophilous
Astrocaryum aculeatissimum	Ac1N	0.00230212	Heliophilous
Astrocaryum aculeatissimum	Ac1N	0.00385546	Heliophilous
Astrocaryum aculeatissimum	Ac1N	0.00867478	Heliophilous
Astrocaryum aculeatissimum	Ac1N	0.0103237	Heliophilous
Astrocaryum aculeatissimum	Ac1N	0.00421392	Heliophilous
Astrocaryum aculeatissimum	Ac1N	0.00716924	Heliophilous
Astrocaryum aculeatissimum	Ac1N	0.00385546	Heliophilous
Astrocaryum aculeatissimum	Ac1N	0.00765515	Heliophilous
Astrocaryum aculeatissimum	Ac1N	0.00580708	Heliophilous
Astrocaryum aculeatissimum	Ac1N	0.00975813	Heliophilous
Astrocaryum aculeatissimum	AgN	0.00775542	Heliophilous
Astrocaryum aculeatissimum	Ap2N	0.00716924	Heliophilous
Astrocaryum aculeatissimum	Ap2N	0.00497864	Heliophilous
Astrocaryum aculeatissimum	Ap2N	0.00318633	Heliophilous
Astrocaryum aculeatissimum	Ap2N	0.00385546	Heliophilous
Astrocaryum aculeatissimum	Ap2N	0.00497864	Heliophilous
Astrocaryum aculeatissimum	Ap2N	0.00716924	Heliophilous
Astrocaryum aculeatissimum	Ap2N	0.00867478	Heliophilous
Astrocaryum aculeatissimum	Ap2N	0.0053849	Heliophilous
Astrocaryum aculeatissimum	Ap2N	0.00458831	Heliophilous
Astrocaryum aculeatissimum	Ap2N	0.00458831	Heliophilous
Astrocaryum aculeatissimum	Ap2N	0.00580708	Heliophilous
Astrocaryum aculeatissimum	Ap2N	0.00458831	Heliophilous
Astrocaryum aculeatissimum	Ap3N	0.0062452	Heliophilous
Astrocaryum aculeatissimum	Ap3N	0.0062452	Heliophilous
Astrocaryum aculeatissimum	Ap3N	0.008157	Heliophilous
Astrocaryum aculeatissimum	Ap3N	0.0062452	Heliophilous
Astrocaryum aculeatissimum	Ap3N	0.00669926	Heliophilous
Astrocaryum aculeatissimum	Ap3N	0.00458831	Heliophilous
Astrocaryum aculeatissimum	Ap3N	0.008157	Heliophilous
Astrocaryum aculeatissimum	Ap3N	0.00867478	Heliophilous
Astrocaryum aculeatissimum	Ap3N	0.0053849	Heliophilous
Astrocaryum aculeatissimum	Pg1N	0.00318633	Heliophilous
Astrocaryum aculeatissimum	Pg1N	0.0062452	Heliophilous
Astrocaryum aculeatissimum	Pg1N	0.00497864	Heliophilous
Astrocaryum aculeatissimum	Pg1N	0.0062452	Heliophilous
Astrocaryum aculeatissimum	Pm3N	0.00920849	Heliophilous
Astrocaryum aculeatissimum	Pm3N	0.00716924	Heliophilous
Astrocaryum aculeatissimum	Pm3N	0.00230212	Heliophilous
Astrocaryum aculeatissimum	PcN	0.00669245	Heliophilous
Astrocaryum aculeatissimum	AmN	0.00674585	Heliophilous
Astrocaryum aculeatissimum	AmN	0.00674585	Heliophilous
Astrocaryum aculeatissimum	AmN	0.00793766	Heliophilous
Astrocaryum aculeatissimum	AmN	0.0116033	Heliophilous
Astrocaryum aculeatissimum	AmN	0.0153831	Heliophilous
Astrocaryum aculeatissimum	AmN	0.0244714	Heliophilous
Astrocaryum aculeatissimum	AmN	0.0316344	Heliophilous
Astrocaryum aculeatissimum	AmN	0.0485573	Heliophilous
Astrocaryum aculeatissimum	Ac2N	0.00716196	Heliophilous
Astrocaryum aculeatissimum	Ac2N	0.00764738	Heliophilous
Astrocaryum aculeatissimum	Pg2N	0.00558831	Heliophilous
Astrocaryum aculeatissimum	Pg2N	0.00623886	Heliophilous
Astrocaryum aculeatissimum	Pg2N	0.0105619	Heliophilous
Astronium graveolens	Pm3B	0.0877342	Heliophilous
Astronium graveolens	Ap1B	0.00198442	Heliophilous
Astronium graveolens	Ap1B	0.00213604	Heliophilous
Astronium graveolens	Ap1B	0.00532102	Heliophilous
Astronium graveolens	Ap1B	0.0114898	Heliophilous
Astronium graveolens	PcB	0.0025783	Heliophilous
Astronium graveolens	Ac2C	0.0718185	Heliophilous
Astronium graveolens	Pg2N	0.00203718	Heliophilous
Aureliana fasciculata	Ap1B	0.00198442	Heliophilous
Banara serrata	Pg2C	0.00646367	Heliophilous
Banara serrata	PcN	0.0489898	Heliophilous
Banara serrata	Pm2N	0.0062082	Heliophilous
Bathysa australis	Ac2B	0.00302593	Sciophilous
Bathysa australis	Pg2B	0.0223533	Sciophilous
Bathysa stipulata	Pm1B	0.0107848	Sciophilous
Bathysa stipulata	PcB	0.00287274	Sciophilous
Bathysa stipulata	PcB	0.0154062	Sciophilous
Bathysa stipulata	Ac2B	0.00318309	Sciophilous
Bathysa stipulata	Ac2B	0.00686155	Sciophilous
Bathysa stipulata	Ap1B	0.00410061	Sciophilous
Bathysa stipulata	Ap1B	0.00607727	Sciophilous
Bathysa stipulata	Ap1B	0.00726327	Sciophilous
Bathysa stipulata	PpB	0.00310065	Sciophilous
Bathysa stipulata	PpB	0.00446493	Sciophilous
Bathysa stipulata	PpB	0.00504049	Sciophilous
Bathysa stipulata	PpB	0.00827408	Sciophilous
Bathysa stipulata	PcB	0.00685558	Sciophilous
Bathysa stipulata	AmB	0.00186233	Sciophilous
Bathysa stipulata	Ac2B	0.0215177	Sciophilous
Bathysa stipulata	Pm1B	0.0052401	Sciophilous
Bathysa stipulata	Pg2B	0.00497358	Sciophilous
Bathysa stipulata	Ap1C	0.034797	Sciophilous
Bathysa stipulata	AgC	0.0429041	Sciophilous
Bathysa stipulata	Pm2C	0.00594774	Sciophilous
Bathysa stipulata	Ac2C	0.00191184	Sciophilous
Bathysa stipulata	Ac2N	0.00716196	Sciophilous
Bathysa stipulata	Ac2N	0.0496642	Sciophilous
Brosimum guianense	Pm1B	0.00335366	Heliophilous
Brosimum guianense	Pm1B	0.0133502	Heliophilous
Brosimum guianense	Pm1B	0.0149272	Heliophilous
Brosimum guianense	Pm1B	0.0405204	Heliophilous
Brosimum guianense	PpB	0.00237394	Heliophilous
Brosimum guianense	Pg1B	0.0215177	Heliophilous
Brosimum guianense	Pm3B	0.0161144	Heliophilous
Brosimum guianense	Pm3B	0.00814873	Heliophilous
Brosimum guianense	Pm3B	0.0058012	Heliophilous
Brosimum guianense	Ac2B	0.0025783	Heliophilous
Brosimum guianense	Ac2B	0.0215177	Heliophilous
Brosimum guianense	Ap1B	0.00216185	Heliophilous
Brosimum guianense	Ap1B	0.00231998	Heliophilous
Brosimum guianense	Ap1B	0.00251153	Heliophilous
Brosimum guianense	Ap1B	0.00316297	Heliophilous
Brosimum guianense	Ap1B	0.00341847	Heliophilous
Brosimum guianense	Ap1B	0.00375179	Heliophilous
Brosimum guianense	Ap1B	0.00392426	Heliophilous
Brosimum guianense	Ap1B	0.00395922	Heliophilous
Brosimum guianense	Ap1B	0.00428083	Heliophilous
Brosimum guianense	Ap1B	0.00457726	Heliophilous
Brosimum guianense	Ap1B	0.00586216	Heliophilous
Brosimum guianense	Ap1B	0.00721095	Heliophilous
Brosimum guianense	Ap1B	0.0110173	Heliophilous
Brosimum guianense	Ap1B	0.0148032	Heliophilous
Brosimum guianense	Ap1B	0.0164024	Heliophilous
Brosimum guianense	Pg1B	0.00919916	Heliophilous
Brosimum guianense	Pm3B	0.00537944	Heliophilous
Brosimum guianense	AmB	0.0127905	Heliophilous
Brosimum guianense	Ap1B	0.00198442	Heliophilous
Brosimum guianense	PpB	0.00689034	Heliophilous
Brosimum guianense	Pg1B	0.0103132	Heliophilous
Brosimum guianense	Pm3B	0.00257831	Heliophilous
Brosimum guianense	Pm3B	0.00814873	Heliophilous
Brosimum guianense	Pg2B	0.0258547	Heliophilous
Brosimum guianense	Pm1C	0.00646904	Heliophilous
Brosimum guianense	Ap1C	0.00341847	Heliophilous
Brosimum guianense	Ap1C	0.00341847	Heliophilous
Brosimum guianense	Ap1C	0.00544358	Heliophilous
Brosimum guianense	Ap1C	0.0127146	Heliophilous
Brosimum guianense	Ap1C	0.0418762	Heliophilous
Brosimum guianense	Ap1C	0.0457209	Heliophilous
Brosimum guianense	PpC	0.00328948	Heliophilous
Brosimum guianense	PpC	0.00410061	Heliophilous
Brosimum guianense	PpC	0.00607727	Heliophilous
Brosimum guianense	PpC	0.00651911	Heliophilous
Brosimum guianense	PpC	0.0318589	Heliophilous
Brosimum guianense	Pm2C	0.00271067	Heliophilous
Brosimum guianense	Ap3C	0.00385155	Heliophilous
Brosimum guianense	Pm3C	0.0191066	Heliophilous
Brosimum guianense	AmC	0.00193512	Heliophilous
Brosimum guianense	Ac2C	0.0025783	Heliophilous
Brosimum guianense	Pg2C	0.00789606	Heliophilous
Brosimum guianense	Pg2C	0.00840535	Heliophilous
Brosimum guianense	Pg2C	0.00974822	Heliophilous
Brosimum guianense	Pg2C	0.0236364	Heliophilous
Brosimum guianense	Pg2C	0.0410877	Heliophilous
Brosimum guianense	Pg2C	0.0775461	Heliophilous
Brosimum guianense	Ap1C	0.00417223	Heliophilous
Brosimum guianense	Ap1C	0.0108427	Heliophilous
Brosimum guianense	Ap1C	0.0161892	Heliophilous
Brosimum guianense	Ap1C	0.0195344	Heliophilous
Brosimum guianense	Ap1C	0.0205592	Heliophilous
Brosimum guianense	PpC	0.00341847	Heliophilous
Brosimum guianense	PpC	0.00629626	Heliophilous
Brosimum guianense	PpC	0.014668	Heliophilous
Brosimum guianense	PpC	0.0213654	Heliophilous
Brosimum guianense	PpC	0.0216103	Heliophilous
Brosimum guianense	PpC	0.0363726	Heliophilous
Brosimum guianense	PpC	0.0540463	Heliophilous
Brosimum guianense	Ap2C	0.0076474	Heliophilous
Brosimum guianense	Ap2C	0.0058012	Heliophilous
Brosimum guianense	Ap3C	0.00385155	Heliophilous
Brosimum guianense	Pm3C	0.00420965	Heliophilous
Brosimum guianense	Pm3C	0.00716197	Heliophilous
Brosimum guianense	Pm3C	0.00919916	Heliophilous
Brosimum guianense	Pm3C	0.00229979	Heliophilous
Brosimum guianense	Pm3C	0.0206981	Heliophilous
Brosimum guianense	Pm1C	0.00174412	Heliophilous
Brosimum guianense	Pm1C	0.00203434	Heliophilous
Brosimum guianense	Ap1C	0.00511987	Heliophilous
Brosimum guianense	Ap1C	0.00515979	Heliophilous
Brosimum guianense	Ap1C	0.0221871	Heliophilous
Brosimum guianense	Ap1C	0.0721851	Heliophilous
Brosimum guianense	Pm2C	0.00247308	Heliophilous
Brosimum guianense	Pm2C	0.00341847	Heliophilous
Brosimum guianense	Pm2C	0.00424448	Heliophilous
Brosimum guianense	Pm2C	0.00651911	Heliophilous
Brosimum guianense	Pm2C	0.00922637	Heliophilous
Brosimum guianense	Pm2C	0.0113115	Heliophilous
Brosimum guianense	Pm2C	0.0627029	Heliophilous
Brosimum guianense	Pg1C	0.0258547	Heliophilous
Brosimum guianense	Pm3C	0.00716197	Heliophilous
Brosimum guianense	Pm3C	0.00287275	Heliophilous
Brosimum guianense	Pm3C	0.00458366	Heliophilous
Brosimum guianense	Pm1N	0.00660934	Heliophilous
Brosimum guianense	Ap1N	0.00251153	Heliophilous
Brosimum guianense	Ap1N	0.00294756	Heliophilous
Brosimum guianense	Ap1N	0.0122789	Heliophilous
Brosimum guianense	Ap1N	0.0136739	Heliophilous
Brosimum guianense	Ap1N	0.0459594	Heliophilous
Brosimum guianense	PpN	0.00896088	Heliophilous
Brosimum guianense	PpN	0.0109007	Heliophilous
Brosimum guianense	Pm3N	0.0115026	Heliophilous
Brosimum guianense	Pm3N	0.00580708	Heliophilous
Brosimum guianense	Pm3N	0.0127453	Heliophilous
Brosimum guianense	Pg2N	0.00350936	Heliophilous
Brosimum guianense	Pg2N	0.00745639	Heliophilous
Brosimum guianense	Pg2N	0.0401149	Heliophilous
Brosimum guianense	Pm1N	0.00303895	Heliophilous
Brosimum guianense	Pm1N	0.0560604	Heliophilous
Brosimum guianense	Ap1N	0.00179094	Heliophilous
Brosimum guianense	Ap1N	0.00186233	Heliophilous
Brosimum guianense	Ap1N	0.00186233	Heliophilous
Brosimum guianense	Ap1N	0.00245602	Heliophilous
Brosimum guianense	Ap1N	0.00259594	Heliophilous
Brosimum guianense	Ap1N	0.00273973	Heliophilous
Brosimum guianense	Ap1N	0.00325762	Heliophilous
Brosimum guianense	Ap1N	0.00472919	Heliophilous
Brosimum guianense	Ap1N	0.00476756	Heliophilous
Brosimum guianense	Ap1N	0.010612	Heliophilous
Brosimum guianense	Ap1N	0.0125893	Heliophilous
Brosimum guianense	Ap1N	0.0131579	Heliophilous
Brosimum guianense	Ap1N	0.0190702	Heliophilous
Brosimum guianense	PpN	0.00251153	Heliophilous
Brosimum guianense	PpN	0.00707917	Heliophilous
Brosimum guianense	PpN	0.00896088	Heliophilous
Brosimum guianense	Ap3N	0.0424499	Heliophilous
Brosimum guianense	Pm3N	0.0674227	Heliophilous
Brosimum guianense	Pm3N	0.0390325	Heliophilous
Brosimum guianense	Pm3N	0.0133905	Heliophilous
Brosimum guianense	Ap1N	0.00218782	Heliophilous
Brosimum guianense	Ap1N	0.00265299	Heliophilous
Brosimum guianense	Ap1N	0.00279834	Heliophilous
Brosimum guianense	Ap1N	0.00480608	Heliophilous
Brosimum guianense	Ap1N	0.0114898	Heliophilous
Brosimum guianense	Ap1N	0.0125269	Heliophilous
Brosimum guianense	Ap1N	0.0141997	Heliophilous
Brosimum guianense	Ap1N	0.0150071	Heliophilous
Brosimum guianense	Ap1N	0.015697	Heliophilous
Brosimum guianense	PpN	0.00186233	Heliophilous
Brosimum guianense	PpN	0.00417223	Heliophilous
Brosimum guianense	PpN	0.00629626	Heliophilous
Brosimum guianense	PpN	0.00744931	Heliophilous
Brosimum guianense	PpN	0.00769155	Heliophilous
Brosimum guianense	PpN	0.00875127	Heliophilous
Brosimum guianense	PpN	0.028367	Heliophilous
Brosimum guianense	Ap2N	0.00258093	Heliophilous
Brosimum guianense	AmN	0.00229324	Heliophilous
Brosimum guianense	AmN	0.0052401	Heliophilous
Brosimum guianense	AmN	0.0167609	Heliophilous
Byrsonima japurensis	PcC	0.0025783	Heliophilous
Byrsonima japurensis	Pm1N	0.084326	Heliophilous
Byrsonima laxiflora	Pm1B	0.0372271	Heliophilous
Byrsonima laxiflora	Pm1B	0.0900804	Heliophilous
Byrsonima laxiflora	Pm2B	0.198624	Heliophilous
Byrsonima laxiflora	Pm3B	0.0168386	Heliophilous
Byrsonima laxiflora	Ap2C	0.00420965	Heliophilous
Byrsonima laxiflora	AgC	0.00395279	Heliophilous
Byrsonima laxiflora	AgC	0.0215285	Heliophilous
Byrsonima laxiflora	AgC	0.0427339	Heliophilous
Byrsonima laxiflora	AmC	0.0104406	Heliophilous
Byrsonima laxiflora	Pm1N	0.0830373	Heliophilous
Byrsonima laxiflora	Ap1N	0.0862775	Heliophilous
Byrsonima laxiflora	Pm2N	0.00516886	Heliophilous
Byrsonima laxiflora	Ap2N	0.147336	Heliophilous
Byrsonima laxiflora	Pm3N	0.00351293	Heliophilous
Byrsonima laxiflora	AmN	0.067226	Heliophilous
Byrsonima laxiflora	Pm1N	0.0570647	Heliophilous
Byrsonima laxiflora	Ap1N	0.0406321	Heliophilous
Byrsonima laxiflora	Ap1N	0.0416486	Heliophilous
Byrsonima laxiflora	Ap1N	0.100211	Heliophilous
Byrsonima laxiflora	Ap1N	0.072935	Heliophilous
Byrsonima laxiflora	Pm2N	0.230766	Heliophilous
Byrsonima laxiflora	AgN	0.0759737	Heliophilous
Byrsonima laxiflora	PcN	0.0509295	Heliophilous
Cabralea canjerana	Pm1B	0.0396282	Heliophilous
Cabralea canjerana	Pm1B	0.0409591	Heliophilous
Cabralea canjerana	Ap2B	0.0183346	Heliophilous
Cabralea canjerana	Pg1B	0.00385155	Heliophilous
Cabralea canjerana	PcB	0.00497358	Heliophilous
Cabralea canjerana	Ac2B	0.00497358	Heliophilous
Cabralea canjerana	Ac2B	0.00558831	Heliophilous
Cabralea canjerana	Ac2B	0.0179546	Heliophilous
Cabralea canjerana	Ac2B	0.0223533	Heliophilous
Cabralea canjerana	Pg2B	0.00179049	Heliophilous
Cabralea canjerana	Ap2B	0.158208	Heliophilous
Cabralea canjerana	Ap2B	0.0630333	Heliophilous
Cabralea canjerana	PcB	0.011491	Heliophilous
Cabralea canjerana	Ac2B	0.00203718	Heliophilous
Cabralea canjerana	Ac2B	0.00477663	Heliophilous
Cabralea canjerana	Ap2B	0.0140375	Heliophilous
Cabralea canjerana	Pg1B	0.0574947	Heliophilous
Cabralea canjerana	Pm3C	0.00669247	Heliophilous
Cabralea canjerana	PcC	0.0465706	Heliophilous
Cabralea canjerana	Ap1C	0.00188644	Heliophilous
Cabralea canjerana	Ap1C	0.0128405	Heliophilous
Cabralea canjerana	AgC	0.00424448	Heliophilous
Cabralea canjerana	Pm3C	0.0484149	Heliophilous
Cabralea canjerana	PcC	0.0819825	Heliophilous
Cabralea canjerana	PcC	0.116509	Heliophilous
Cabralea canjerana	Ac1C	0.013377	Heliophilous
Cabralea canjerana	AgC	0.00294756	Heliophilous
Cabralea canjerana	AgC	0.0044278	Heliophilous
Cabralea canjerana	AgC	0.00566403	Heliophilous
Cabralea canjerana	Ap2C	0.038993	Heliophilous
Cabralea canjerana	Ap2C	0.0378868	Heliophilous
Cabralea canjerana	Pg1C	0.0764262	Heliophilous
Cabralea canjerana	Pg1C	0.0980474	Heliophilous
Cabralea canjerana	PcC	0.0666937	Heliophilous
Cabralea canjerana	PcC	0.089413	Heliophilous
Cabralea canjerana	AmC	0.0292894	Heliophilous
Cabralea canjerana	Pm1N	0.0300863	Heliophilous
Cabralea canjerana	AgN	0.0656097	Heliophilous
Cabralea canjerana	PcN	0.00272353	Heliophilous
Cabralea canjerana	PcN	0.0140374	Heliophilous
Cabralea canjerana	Ac2N	0.00191184	Heliophilous
Cabralea canjerana	Pm1N	0.0477674	Heliophilous
Cabralea canjerana	Pm1N	0.057331	Heliophilous
Cabralea canjerana	Ap1N	0.00231998	Heliophilous
Cabralea canjerana	Ap1N	0.0322487	Heliophilous
Cabralea canjerana	Ap2N	0.00920849	Heliophilous
Cabralea canjerana	Pm3N	0.0183533	Heliophilous
Cabralea canjerana	AmN	0.0260765	Heliophilous
Cabralea canjerana	AgN	0.0103271	Heliophilous
Cabralea canjerana	Ap2N	0.0232283	Heliophilous
Cabralea canjerana	Ap2N	0.0442123	Heliophilous
Cabralea canjerana	Ap2N	0.0448077	Heliophilous
Cabralea canjerana	PcN	0.0490375	Heliophilous
Cabralea canjerana	PcN	0.109866	Heliophilous
Cabralea canjerana	Ac2N	0.00191184	Heliophilous
Cabralea canjerana	Ac2N	0.076426	Heliophilous
Calyptranthes grandifolia	Ac1N	0.0137191	Sciophilous
Calyptranthes grandifolia	Pg1N	0.00203925	Sciophilous
Calyptranthes grandifolia	Ac1N	0.00458831	Sciophilous
Calyptranthes grandifolia	Pg1N	0.0154218	Sciophilous
Calyptranthes grandifolia	Pg1N	0.00458831	Sciophilous
Calyptranthes grandifolia	Pg1N	0.0053849	Sciophilous
Calyptranthes sp.1	Pm1N	0.00297786	NC
Calyptranthes sp.2	Pg1B	0.00350937	NC
Calyptranthes sp.2	Pg1C	0.00229979	NC
Calyptranthes sp.3	Pg1B	0.00420965	NC
Calyptranthes sp.3	Ap3C	0.00669247	NC
Calyptranthes sp.4	Pg1B	0.00814873	NC
Campomanesia eugenioides	Pm1B	0.00310065	Sciophilous
Capsicum campylopodium	Ap1B	0.0019107	Heliophilous
Capsicum campylopodium	Ap1B	0.0341648	Heliophilous
Capsicum campylopodium	AmB	0.010199	Heliophilous
Capsicum campylopodium	AmB	0.0118279	Heliophilous
Casearia arborea	Ac1C	0.00257831	Heliophilous
Casearia arborea	Pg2N	0.00318309	Heliophilous
Casearia arborea	Pg2N	0.0535078	Heliophilous
Casearia sylvestris	Pm2C	0.00316297	Heliophilous
Casearia sylvestris	Pm2C	0.00328948	Heliophilous
Casearia sylvestris	Pm2C	0.00590488	Heliophilous
Casearia sylvestris	Pm2C	0.0082385	Heliophilous
Casearia sylvestris	Pm2C	0.0109007	Heliophilous
Casearia sylvestris	Pm2C	0.0249678	Heliophilous
Casearia sylvestris	Ac2C	0.00919913	Heliophilous
Casearia sylvestris	PpC	0.0441862	Heliophilous
Casearia sylvestris	Pm2C	0.00976898	Heliophilous
Casearia sylvestris	Pm2C	0.0128405	Heliophilous
Casearia sylvestris	Pm2C	0.0204851	Heliophilous
Casearia sylvestris	Pm2C	0.0234487	Heliophilous
Casearia sylvestris	Pm2C	0.029269	Heliophilous
Casearia sylvestris	Pg2C	0.00637613	Heliophilous
Casearia sylvestris	Pm2C	0.00208488	Heliophilous
Casearia sylvestris	Pm2C	0.0655019	Heliophilous
Casearia sylvestris	Ap2N	0.0245367	Heliophilous
Casearia sylvestris	Pg2N	0.0183346	Heliophilous
Casearia sylvestris	Ac1N	0.0062452	Heliophilous
Cecropia glaziovii	Ac1B	0.0076474	Heliophilous
Cecropia glaziovii	Ac1B	0.0191066	Heliophilous
Cecropia glaziovii	Ac1B	0.0076474	Heliophilous
Cecropia glaziovii	Ac1B	0.0058012	Heliophilous
Cecropia glaziovii	Ac1B	0.00716197	Heliophilous
Cecropia glaziovii	Ac1B	0.00477664	Heliophilous
Cecropia glaziovii	Ac1B	0.00497359	Heliophilous
Cecropia glaziovii	Ac1B	0.0522108	Heliophilous
Cecropia glaziovii	Pg1N	0.0249808	Heliophilous
Cecropia glaziovii	Pg1N	0.005594	Heliophilous
Cecropia glaziovii	Pg1N	0.0127453	Heliophilous
Cecropia glaziovii	Ac1N	0.0291569	Heliophilous
Cecropia glaziovii	Pg1N	0.0401557	Heliophilous
Cecropia hololeuca	Ap1B	0.0127146	Heliophilous
Cecropia hololeuca	Ap1B	0.0174896	Heliophilous
Cecropia hololeuca	PpB	0.00818765	Heliophilous
Cecropia hololeuca	PpB	0.0127146	Heliophilous
Cecropia hololeuca	PpB	0.0247451	Heliophilous
Cecropia hololeuca	PpB	0.0344947	Heliophilous
Cecropia hololeuca	PpB	0.0407445	Heliophilous
Cecropia hololeuca	Ap3B	0.00420965	Heliophilous
Cecropia hololeuca	Ap3B	0.0191066	Heliophilous
Cecropia hololeuca	Ap3B	0.0183346	Heliophilous
Cecropia hololeuca	Ap3B	0.0286479	Heliophilous
Cecropia hololeuca	AmB	0.0141997	Heliophilous
Cecropia hololeuca	PpB	0.0216103	Heliophilous
Cecropia hololeuca	PpB	0.0243091	Heliophilous
Cecropia hololeuca	PpB	0.028655	Heliophilous
Cecropia hololeuca	PpB	0.0388561	Heliophilous
Cecropia hololeuca	Pm1C	0.0382349	Heliophilous
Cecropia hololeuca	Pg1C	0.00974824	Heliophilous
Cecropia hololeuca	Pg1C	0.0161144	Heliophilous
Cecropia hololeuca	Pg1C	0.0336215	Heliophilous
Cecropia hololeuca	Pg1C	0.0249555	Heliophilous
Cecropia hololeuca	Pg1C	0.0223533	Heliophilous
Cecropia hololeuca	Pg1C	0.0183346	Heliophilous
Cecropia hololeuca	Pm3C	0.0031831	Heliophilous
Cecropia hololeuca	Pm1C	0.0221871	Heliophilous
Cecropia hololeuca	PcC	0.00287274	Heliophilous
Cecropia hololeuca	PcC	0.00420964	Heliophilous
Cecropia hololeuca	PcC	0.0191065	Heliophilous
Cecropia hololeuca	Pm1C	0.036464	Heliophilous
Cecropia hololeuca	PpC	0.0620924	Heliophilous
Cecropia hololeuca	PpN	0.0342796	Heliophilous
Cecropia hololeuca	Ac1N	0.00421392	Heliophilous
Cecropia hololeuca	Pg1N	0.0316163	Heliophilous
Cecropia hololeuca	Pg1N	0.032628	Heliophilous
Cecropia hololeuca	Pm3N	0.0130659	Heliophilous
Cecropia hololeuca	Pm1N	0.0142662	Heliophilous
Cecropia hololeuca	Pm1N	0.0187639	Heliophilous
Cecropia hololeuca	Pm1N	0.0220215	Heliophilous
Cecropia hololeuca	PpN	0.0221871	Heliophilous
Cecropia hololeuca	Pm3N	0.0497147	Heliophilous
Cecropia hololeuca	AmN	0.00896088	Heliophilous
Cecropia hololeuca	AmN	0.00976898	Heliophilous
Cedrela fissilis	PpB	0.00224022	Sciophilous
Cedrela fissilis	AmB	0.0022982	Sciophilous
Cedrela fissilis	AmB	0.0110723	Sciophilous
Cedrela fissilis	Ap1B	0.0374423	Sciophilous
Cedrela fissilis	Ap1B	0.0600286	Sciophilous
Cedrela fissilis	PpB	0.00211038	Sciophilous
Cedrela fissilis	PpB	0.00310065	Sciophilous
Cedrela fissilis	PpB	0.00595239	Sciophilous
Cedrela fissilis	Ap2B	0.0357223	Sciophilous
Cedrela fissilis	PpC	0.0502635	Sciophilous
Cedrela fissilis	Ap1N	0.00358319	Sciophilous
Cedrela fissilis	Ap1N	0.0302798	Sciophilous
Cedrela fissilis	Pm2N	0.0303564	Sciophilous
Cedrela fissilis	AmN	0.0120333	Sciophilous
Cedrela odorata	PpC	0.0100461	Sciophilous
Cedrela odorata	PpC	0.00769155	Sciophilous
Cedrela odorata	PpC	0.0174896	Sciophilous
Ceiba speciosa	Ac2B	0.105241	Heliophilous
Cespedesia Sp1	Pm1B	0.00515979	NC
Cespedesia Sp1	Pm1B	0.00754574	NC
Cespedesia Sp1	Pm1B	0.0114898	NC
Chrysophyllum flexuosum	Pg1B	0.00257831	Sciophilous
Chrysophyllum flexuosum	Ac2N	0.00601803	Sciophilous
Chrysophyllum flexuosum	Pg1N	0.00351293	Sciophilous
Chrysophyllum flexuosum	Pm3N	0.00920849	Sciophilous
Chrysophyllum flexuosum	PcN	0.0025783	Sciophilous
Citharexylum myrianthum	AgB	0.0321488	Heliophilous
Citrus x limon	AmB	0.0127243	Heliophilous
Citrus x limon	AmB	0.0178667	Heliophilous
Citrus x limon	AmB	0.0179373	Heliophilous
Clethra scabra	Ac1B	0.00350937	Heliophilous
Clethra scabra	Ap2B	0.0424068	Heliophilous
Clethra scabra	Ap2B	0.0496643	Heliophilous
Clethra scabra	Ap2B	0.041253	Heliophilous
Clethra scabra	Ac1B	0.00919916	Heliophilous
Clethra scabra	Ac2B	0.0140374	Heliophilous
Clethra scabra	Ac2B	0.00840535	Heliophilous
Clethra scabra	Ac2B	0.0157583	Heliophilous
Colubrina glandulosa	Pg1B	0.0286479	Heliophilous
Combretaceae	Pm1B	0.0145334	NC
Copaifera langsdorffii	Pm1B	0.0061644	Sciophilous
Copaifera langsdorffii	Ap1C	0.174412	Sciophilous
Copaifera langsdorffii	AgC	0.0165454	Sciophilous
Copaifera langsdorffii	AgC	0.00229324	Sciophilous
Copaifera langsdorffii	PpN	0.0230243	Sciophilous
Copaifera langsdorffii	AgN	0.00725831	Sciophilous
Copaifera langsdorffii	Pm3N	0.0100389	Sciophilous
Copaifera langsdorffii	AgN	0.00665469	Sciophilous
Couepia schottii	Pg1N	0.00318633	Sciophilous
Couepia sp.1	Pg2N	0.0389929	NC
Cordia sellowiana	AgB	0.00341847	Heliophilous
Cordia sellowiana	Ac1C	0.0616248	Heliophilous
Cordia sellowiana	Ac1C	0.00669247	Heliophilous
Cordia sellowiana	Ac1C	0.00893058	Heliophilous
Cordia sellowiana	Ap3C	0.128351	Heliophilous
Cordia sellowiana	AmC	0.0369055	Heliophilous
Cordia sellowiana	Ap3C	0.0305896	Heliophilous
Cordia sellowiana	Ac1C	0.203718	Heliophilous
Cordia sellowiana	Ap2C	0.00420965	Heliophilous
Cordia sellowiana	Ap3C	0.0894132	Heliophilous
Cordia superba	Pg1N	0.0040327	Heliophilous
Cordia taguahyensis	Ap2N	0.0346991	Sciophilous
Cordia taguahyensis	Pm3N	0.0053849	Sciophilous
Cordia taguahyensis	Pm3N	0.00318633	Sciophilous
Cordia trichoclada	PcB	0.00350936	Heliophilous
Cordia trichoclada	Ap1C	0.0309618	Heliophilous
Cordia trichoclada	PpC	0.00341847	Heliophilous
Cordia trichoclada	PpN	0.00629626	Heliophilous
Cordia trichoclada	Ac1N	0.008157	Heliophilous
Cordia trichoclada	PpN	0.0117902	Heliophilous
Cordia trichoclada	Pm2N	0.00674585	Heliophilous
Coussarea accedens	Ap3B	0.00537944	NC
Coussarea accedens	Ap3B	0.00229979	NC
Coussarea accedens	Pg1C	0.00814873	NC
Coussarea accedens	Pg1C	0.0103132	NC
Coussarea accedens	Pg1C	0.00716197	NC
Coussarea contracta	PpB	0.0184077	Sciophilous
Coussarea contracta	AmB	0.00869926	Sciophilous
Coussarea contracta	Pm2C	0.0110758	Sciophilous
Coussarea contracta	Pm2C	0.0151439	Sciophilous
Coussarea contracta	Pm2C	0.0283729	Sciophilous
Coussarea contracta	Pm2C	0.00544358	Sciophilous
Coussarea contracta	Pm2N	0.00927993	Sciophilous
Coussarea contracta	Pm2N	0.00769155	Sciophilous
Coussarea contracta	Pm2N	0.00828873	Sciophilous
Coussarea graciliflora	Ap1B	0.0374423	Sciophilous
Coussarea graciliflora	AmB	0.0247451	Sciophilous
Coussarea graciliflora	Ac2B	0.00350936	Sciophilous
Coussarea graciliflora	Pm1B	0.00607727	Sciophilous
Coussarea graciliflora	PpC	0.0205592	Sciophilous
Coussarea graciliflora	AgC	0.00385481	Sciophilous
Coussarea graciliflora	PcC	0.012416	Sciophilous
Coussarea graciliflora	Ac2C	0.0406819	Sciophilous
Coussarea graciliflora	Pg2C	0.00537942	Sciophilous
Coussarea graciliflora	Ap1N	0.00279834	Sciophilous
Coussarea graciliflora	AgN	0.00472919	Sciophilous
Coussarea graciliflora	AmN	0.00245602	Sciophilous
Coussarea graciliflora	Ac2N	0.0215177	Sciophilous
Coussarea graciliflora	Pm1N	0.00629626	Sciophilous
Coussarea graciliflora	Ac2N	0.00385154	Sciophilous
Coussarea graciliflora	Ac2N	0.0206981	Sciophilous
Coussarea graciliflora	Pm1N	0.00198442	Sciophilous
Coussarea graciliflora	Ap1N	0.0111933	Sciophilous
Coussarea graciliflora	Ap1N	0.0180837	Sciophilous
Coussarea graciliflora	Ap1N	0.0537877	Sciophilous
Coussarea graciliflora	Ac2N	0.00601803	Sciophilous
Coussarea nodosa	Ap3C	0.00229979	Heliophilous
Coussarea nodosa	Ap3C	0.00203718	Heliophilous
Coussarea nodosa	Ap3C	0.00497359	Heliophilous
Coussarea nodosa	Ap2N	0.0040327	Heliophilous
Coussarea nodosa	Pm3N	0.00318633	Heliophilous
Coussarea nodosa	Ap2N	0.0036822	Heliophilous
Coussarea nodosa	Ap3N	0.00216869	Heliophilous
Coussarea nodosa	Pg1N	0.00580708	Heliophilous
Coussarea nodosa	Pg1N	0.00230212	Heliophilous
Coussarea nodosa	Pm3N	0.00478148	Heliophilous
Coussarea sp.1	Pg2N	0.00287274	NC
Croton sp.	PcN	0.0143736	NC
Croton sp.	PcN	0.0509295	NC
Croton sp.1	Pm1B	0.00544358	NC
Croton sp.1	Pm1B	0.00717033	NC
Croton sp.1	Pm1B	0.0109007	NC
Croton sp.1	PpN	0.0486231	NC
Croton urucurana	Pm2C	0.00793766	Heliophilous
Croton urucurana	Ac2C	0.00302593	Heliophilous
Cryptocarya aff. riedeliana	Pg1N	0.00867478	Sciophilous
Cryptocarya sp.	Pg1B	0.0031831	NC
Cryptocarya sp.	Pm3B	0.00203718	NC
Cryptocarya sp.	Ap2B	0	NC
Cryptocarya sp.	Pm3C	0.0140375	NC
Cupania emarginata	PcB	0.00764738	Heliophilous
Cupania emarginata	PcB	0.115548	Heliophilous
Cupania furfuracea	Pm1B	0.00548474	Heliophilous
Cupania furfuracea	Pm1B	0.00833951	Heliophilous
Cupania furfuracea	Pm1B	0.0138699	Heliophilous
Cupania furfuracea	Pm3B	0.0459639	Heliophilous
Cupania furfuracea	PcB	0.00623886	Heliophilous
Cupania furfuracea	Pg2B	0.00866597	Heliophilous
Cupania furfuracea	PpB	0.00346877	Heliophilous
Cupania furfuracea	Ap2B	0.00229979	Heliophilous
Cupania furfuracea	Ap3B	0.0286479	Heliophilous
Cupania furfuracea	Ap3B	0.00623887	Heliophilous
Cupania furfuracea	Ap3B	0.00623887	Heliophilous
Cupania furfuracea	Pg2B	0.00537942	Heliophilous
Cupania furfuracea	Pg2B	0.00814871	Heliophilous
Cupania furfuracea	Ap2B	0.0175787	Heliophilous
Cupania furfuracea	Ap3B	0.0267699	Heliophilous
Cupania furfuracea	Pm3B	0.00866599	Heliophilous
Cupania furfuracea	PcB	0.0374908	Heliophilous
Cupania furfuracea	Ac2B	0.00229978	Heliophilous
Cupania furfuracea	Ac2B	0.0117953	Heliophilous
Cupania furfuracea	Ac2B	0.0574946	Heliophilous
Cupania furfuracea	Ac2B	0.132425	Heliophilous
Cupania furfuracea	Pg2B	0.00350936	Heliophilous
Cupania furfuracea	Pg2B	0.0367965	Heliophilous
Cupania furfuracea	Ap3C	0.0175787	Heliophilous
Cupania furfuracea	Ap3C	0.00974824	Heliophilous
Cupania furfuracea	Ac2C	0.00385154	Heliophilous
Cupania furfuracea	Ac2C	0.0143736	Heliophilous
Cupania furfuracea	Ac2C	0.0202942	Heliophilous
Cupania furfuracea	Ap2C	0.040115	Heliophilous
Cupania furfuracea	Ap3C	0.0121037	Heliophilous
Cupania furfuracea	Ac2C	0.00623886	Heliophilous
Cupania furfuracea	Ac1C	0.038993	Heliophilous
Cupania furfuracea	Ap3C	0.00716197	Heliophilous
Cupania furfuracea	Ap3C	0.0103132	Heliophilous
Cupania furfuracea	Ap3C	0.0574947	Heliophilous
Cupania furfuracea	Pg1C	0.0127324	Heliophilous
Cupania furfuracea	Ac2C	0.00318309	Heliophilous
Cupania furfuracea	Ac2C	0.0435765	Heliophilous
Cupania furfuracea	Pm2N	0.00573496	Heliophilous
Cupania furfuracea	Ap2N	0.0373776	Heliophilous
Cupania furfuracea	Ap3N	0.027261	Heliophilous
Cupania furfuracea	Ap3N	0.0133905	Heliophilous
Cupania furfuracea	Ac2N	0.00840535	Heliophilous
Cupania furfuracea	Pg2N	0.0435765	Heliophilous
Cupania furfuracea	AgN	0.00224022	Heliophilous
Cupania furfuracea	Ap2N	0.046618	Heliophilous
Cupania furfuracea	Ap3N	0.0384769	Heliophilous
Cupania furfuracea	Ap3N	0.0215396	Heliophilous
Cupania furfuracea	Ac2N	0.00203718	Heliophilous
Cupania furfuracea	Ac2N	0.00919913	Heliophilous
Cupania furfuracea	Ac2N	0.0240721	Heliophilous
Cupania furfuracea	Ac2N	0.0962885	Heliophilous
Cupania furfuracea	Ac2N	0.0998217	Heliophilous
Cupania furfuracea	Pg2N	0.00740268	Heliophilous
Cupania furfuracea	Ap2N	0.012116	Heliophilous
Cupania furfuracea	Ap2N	0.0191259	Heliophilous
Cupania furfuracea	Ac2N	0.0127324	Heliophilous
Cupania furfuracea	Ac2N	0.0168386	Heliophilous
Cupania furfuracea	Ac2N	0.0496642	Heliophilous
Cupania furfuracea	Pg2N	0.0194984	Heliophilous
Cupania oblongifolia	Pm1B	0.00341847	Heliophilous
Cupania oblongifolia	Pm1B	0.00960457	Heliophilous
Cupania oblongifolia	Pm1B	0.0329625	Heliophilous
Cupania oblongifolia	Pm2B	0.00517754	Heliophilous
Cupania oblongifolia	Pm2B	0.00934319	Heliophilous
Cupania oblongifolia	Ac2B	0.0040286	Heliophilous
Cupania oblongifolia	Ac2B	0.00439466	Heliophilous
Cupania oblongifolia	Ac2B	0.00580118	Heliophilous
Cupania oblongifolia	Ac2B	0.00580118	Heliophilous
Cupania oblongifolia	Ac2B	0.00601803	Heliophilous
Cupania oblongifolia	Ac2B	0.00623886	Heliophilous
Cupania oblongifolia	Ac2B	0.00716196	Heliophilous
Cupania oblongifolia	Ac2B	0.00789606	Heliophilous
Cupania oblongifolia	Ac2B	0.0121037	Heliophilous
Cupania oblongifolia	Ac2B	0.0121355	Heliophilous
Cupania oblongifolia	Ac2B	0.013357	Heliophilous
Cupania oblongifolia	Ac2B	0.0154062	Heliophilous
Cupania oblongifolia	Ac2B	0.0157603	Heliophilous
Cupania oblongifolia	Ac2B	0.0210482	Heliophilous
Cupania oblongifolia	Pm1B	0.00697646	Heliophilous
Cupania oblongifolia	Pm1B	0.00823812	Heliophilous
Cupania oblongifolia	Ac2B	0.00272353	Heliophilous
Cupania oblongifolia	Ac2B	0.00350936	Heliophilous
Cupania oblongifolia	Ac2B	0.00477663	Heliophilous
Cupania oblongifolia	Ac2B	0.0127324	Heliophilous
Cupania oblongifolia	Ac2B	0.0211059	Heliophilous
Cupania oblongifolia	Pm1B	0.0019107	Heliophilous
Cupania oblongifolia	Pm1B	0.00420828	Heliophilous
Cupania oblongifolia	Pm1B	0.00504049	Heliophilous
Cupania oblongifolia	Pm1B	0.00536172	Heliophilous
Cupania oblongifolia	Pm1B	0.00548474	Heliophilous
Cupania oblongifolia	Ap1B	0.0151439	Heliophilous
Cupania oblongifolia	PpB	0.00484477	Heliophilous
Cupania oblongifolia	AgB	0.00198442	Heliophilous
Cupania oblongifolia	Ac2B	0.00203718	Heliophilous
Cupania oblongifolia	Ac2B	0.00336811	Heliophilous
Cupania oblongifolia	Ac2B	0.00807113	Heliophilous
Cupania oblongifolia	Ac2B	0.0143597	Heliophilous
Cupania oblongifolia	Ac2B	0.0180282	Heliophilous
Cupania oblongifolia	PpC	0.0109007	Heliophilous
Cupania oblongifolia	Pm2C	0.00265299	Heliophilous
Cupania oblongifolia	Pm2C	0.00271067	Heliophilous
Cupania oblongifolia	Pm2C	0.00300833	Heliophilous
Cupania oblongifolia	Pm2C	0.00428083	Heliophilous
Cupania oblongifolia	Pm2C	0.0153502	Heliophilous
Cupania oblongifolia	AgC	0.00544358	Heliophilous
Cupania oblongifolia	AgC	0.010158	Heliophilous
Cupania oblongifolia	AgC	0.0258924	Heliophilous
Cupania oblongifolia	AmC	0.0238769	Heliophilous
Cupania oblongifolia	PpC	0.00906661	Heliophilous
Cupania oblongifolia	AgC	0.00179094	Heliophilous
Cupania oblongifolia	PpC	0.0293031	Heliophilous
Cupania oblongifolia	AmC	0.00319437	Heliophilous
Cupania oblongifolia	Pm1N	0.00395922	Heliophilous
Cupania oblongifolia	Pm1N	0.00744931	Heliophilous
Cupania oblongifolia	Pm1N	0.0109589	Heliophilous
Cupania oblongifolia	Pm2N	0.00169792	Heliophilous
Cupania oblongifolia	Pm2N	0.00186233	Heliophilous
Cupania oblongifolia	Pm2N	0.00268175	Heliophilous
Cupania oblongifolia	Pm2N	0.00271067	Heliophilous
Cupania oblongifolia	Pm2N	0.00922637	Heliophilous
Cupania oblongifolia	Pm2N	0.0123968	Heliophilous
Cupania oblongifolia	Pm2N	0.0145334	Heliophilous
Cupania oblongifolia	Pm2N	0.014668	Heliophilous
Cupania oblongifolia	AgN	0.00167629	Heliophilous
Cupania oblongifolia	AgN	0.00211038	Heliophilous
Cupania oblongifolia	AgN	0.00256765	Heliophilous
Cupania oblongifolia	AgN	0.00368117	Heliophilous
Cupania oblongifolia	AgN	0.00409487	Heliophilous
Cupania oblongifolia	AgN	0.00465291	Heliophilous
Cupania oblongifolia	AgN	0.00793766	Heliophilous
Cupania oblongifolia	AgN	0.0122173	Heliophilous
Cupania oblongifolia	Pm1N	0.00237394	Heliophilous
Cupania oblongifolia	Ap1N	0.00205953	Heliophilous
Cupania oblongifolia	Ap1N	0.00896088	Heliophilous
Cupania oblongifolia	Ap1N	0.00976898	Heliophilous
Cupania oblongifolia	Ap1N	0.0100461	Heliophilous
Cupania oblongifolia	PpN	0.00472919	Heliophilous
Cupania oblongifolia	Pm2N	0.00428083	Heliophilous
Cupania oblongifolia	Pm2N	0.00503274	Heliophilous
Cupania oblongifolia	Pm2N	0.00679166	Heliophilous
Cupania oblongifolia	Pm2N	0.00711669	Heliophilous
Cupania oblongifolia	Pm2N	0.00744931	Heliophilous
Cupania oblongifolia	AgN	0.00240114	Heliophilous
Cupania oblongifolia	AgN	0.00319437	Heliophilous
Cupania oblongifolia	AgN	0.00544358	Heliophilous
Cupania oblongifolia	Ap1N	0.00186233	Heliophilous
Cupania oblongifolia	Ap1N	0.0136739	Heliophilous
Cupania oblongifolia	Ap1N	0.025185	Heliophilous
Cupania oblongifolia	Ap1N	0.0433706	Heliophilous
Cupania oblongifolia	Pm2N	0.00285756	Heliophilous
Cupania oblongifolia	Pm2N	0.00285756	Heliophilous
Cupania oblongifolia	Pm2N	0.00385481	Heliophilous
Cupania oblongifolia	Pm2N	0.00399433	Heliophilous
Cupania oblongifolia	Pm2N	0.00769155	Heliophilous
Cupania oblongifolia	AgN	0.00193512	Heliophilous
Cupania oblongifolia	AgN	0.00218782	Heliophilous
Cupania oblongifolia	AgN	0.00382031	Heliophilous
Cupania oblongifolia	AgN	0.00536172	Heliophilous
Cupania oblongifolia	AgN	0.0073535	Heliophilous
Cupania racemosa	Pm1B	0.00706979	Heliophilous
Cupania racemosa	Ap2B	0.0058012	Heliophilous
Cupania racemosa	Pm3B	0.00623887	Heliophilous
Cupania racemosa	Pm3B	0.00257831	Heliophilous
Cupania racemosa	Pm1B	0.00808719	Heliophilous
Cupania racemosa	AgB	0.00186233	Heliophilous
Cupania racemosa	Ap3B	0.0232048	Heliophilous
Cupania racemosa	Pm1B	0.00424448	Heliophilous
Cupania racemosa	Ac1B	0.00229979	Heliophilous
Cupania racemosa	Ap3B	0.0103132	Heliophilous
Cupania racemosa	Ap3B	0.0121037	Heliophilous
Cupania racemosa	Ap1C	0.00325762	Heliophilous
Cupania racemosa	Ac1C	0.0058012	Heliophilous
Cupania racemosa	AgC	0.00186233	Heliophilous
Cupania racemosa	Ap2C	0.00814873	Heliophilous
Cupania racemosa	Ap2C	0.0140375	Heliophilous
Cupania racemosa	Ap3C	0.0147139	Heliophilous
Cupania racemosa	AgC	0.00453966	Heliophilous
Cupania racemosa	Ap2C	0.00287275	Heliophilous
Cupania racemosa	Ap2C	0.00814873	Heliophilous
Cupania racemosa	Ap3C	0.0206981	Heliophilous
Cupania racemosa	Ap3C	0.013377	Heliophilous
Cupania racemosa	Ap3C	0.00669247	Heliophilous
Cupania racemosa	Ap3C	0.0764262	Heliophilous
Cupania racemosa	Ap3C	0.0673544	Heliophilous
Cupania racemosa	Ap3C	0.0286479	Heliophilous
Cupania racemosa	Ap3C	0.041253	Heliophilous
Cupania racemosa	Ap3C	0.00385155	Heliophilous
Cupania racemosa	AgC	0.00346877	Heliophilous
Cupania racemosa	AgC	0.00965922	Heliophilous
Cupania racemosa	Ap3C	0.00974824	Heliophilous
Cupania racemosa	Ap3C	0.0191066	Heliophilous
Cupania racemosa	Ap3C	0.0894132	Heliophilous
Cupania racemosa	Ap3C	0.0240722	Heliophilous
Cupania racemosa	Ap3C	0.0602322	Heliophilous
Cupania racemosa	Ap3C	0.00537944	Heliophilous
Cupania racemosa	Ap3C	0.00229979	Heliophilous
Cupania racemosa	Pg1C	0.00814873	Heliophilous
Cupania racemosa	Ap2N	0.00867478	Heliophilous
Cupania racemosa	Ap2N	0.0199146	Heliophilous
Cupania racemosa	Ap3N	0.0161308	Heliophilous
Cupania racemosa	Ap3N	0.0424499	Heliophilous
Cupania racemosa	Pm1N	0.0028874	Heliophilous
Cupania racemosa	Ac1N	0.00497864	Heliophilous
Cupania racemosa	Ap2N	0.0199146	Heliophilous
Cupania racemosa	Ap2N	0.0140517	Heliophilous
Cupania racemosa	Ap2N	0.036834	Heliophilous
Cupania racemosa	Ap2N	0.0143883	Heliophilous
Cupania racemosa	Ap2N	0.0183533	Heliophilous
Cupania racemosa	Ap2N	0.0341754	Heliophilous
Cupania racemosa	Ap2N	0.0195183	Heliophilous
Cupania racemosa	Ap2N	0.0140517	Heliophilous
Cupania racemosa	Ap2N	0.028677	Heliophilous
Cupania racemosa	Ap2N	0.00741021	Heliophilous
Cupania racemosa	Ap3N	0.00258093	Heliophilous
Cupania racemosa	Ap1N	0.00844152	Heliophilous
Cupania racemosa	Pm2N	0.00625215	Heliophilous
Cupania racemosa	Ac1N	0.028677	Heliophilous
Cupania racemosa	AgN	0.00548474	Heliophilous
Cupania racemosa	Ap2N	0.00920849	Heliophilous
Cupania racemosa	Ap2N	0.00893964	Heliophilous
Cupania racemosa	Ap2N	0.00716924	Heliophilous
Cupania racemosa	Ap3N	0.026797	Heliophilous
Cupania racemosa	Pm3N	0.0331398	Heliophilous
Cupania schizoneura	PpB	0.00410061	Sciophilous
Cupania schizoneura	PpB	0.00504049	Sciophilous
Cupania schizoneura	Pm2B	0.00949574	Sciophilous
Cupania schizoneura	Pm2B	0.0145963	Sciophilous
Cupania schizoneura	Ap1B	0.0130305	Sciophilous
Cupania schizoneura	PpB	0.00211038	Sciophilous
Cupania schizoneura	PpB	0.00265299	Sciophilous
Cupania schizoneura	PpB	0.00285756	Sciophilous
Cupania schizoneura	PpB	0.0114453	Sciophilous
Cupania schizoneura	Ac2B	0.0208652	Sciophilous
Cupania schizoneura	Ac2B	0.0245436	Sciophilous
Cupania schizoneura	Ap1B	0.00310065	Sciophilous
Cupania schizoneura	Ap1C	0.00224022	Sciophilous
Cupania schizoneura	PpC	0.0141335	Sciophilous
Cupania schizoneura	PpC	0.018309	Sciophilous
Cupania schizoneura	PpC	0.0317506	Sciophilous
Cupania schizoneura	PpC	0.0358116	Sciophilous
Cupania schizoneura	Ap1C	0.00325762	Sciophilous
Cupania schizoneura	Ap1C	0.00922637	Sciophilous
Cupania schizoneura	Ap1C	0.037983	Sciophilous
Cupania schizoneura	PpC	0.00368388	Sciophilous
Cupania schizoneura	PpC	0.00446493	Sciophilous
Cupania schizoneura	PpC	0.0119115	Sciophilous
Cupania schizoneura	Ap1N	0.0205592	Sciophilous
Cupania schizoneura	Ap1N	0.0398502	Sciophilous
Cupania schizoneura	PpN	0.00358319	Sciophilous
Cupania schizoneura	PpN	0.00375179	Sciophilous
Cupania schizoneura	PpN	0.00971402	Sciophilous
Cupania schizoneura	AmN	0.025185	Sciophilous
Cupania schizoneura	Ap1N	0.00193512	Sciophilous
Cupania schizoneura	Ap1N	0.0174896	Sciophilous
Cupania schizoneura	Pm2N	0.00565093	Sciophilous
Cupania schizoneura	PpN	0.0109007	Sciophilous
Cupania schizoneura	Pm2N	0.00259594	Sciophilous
Cupania schizoneura	Pm2N	0.0061644	Sciophilous
Cupania schizoneura	Pm2N	0.00911971	Sciophilous
Cupania schizoneura	Pm2N	0.0098241	Sciophilous
Cupania sp1	AmB	0.00183837	Heliophilous
Cupania sp1	AmB	0.00565093	Heliophilous
Cupania sp1	AmB	0.0130305	Heliophilous
Cupania sp1	Ap1B	0.00844152	Heliophilous
Cupania sp1	Ap1B	0.0105569	Heliophilous
Cupania sp1	PpC	0.00643579	Heliophilous
Cupania sp1	PpC	0.0164024	Heliophilous
Cupania sp1	AmN	0.00484477	Heliophilous
Cupania sp1	AmN	0.00917777	Heliophilous
Cupania sp1	AmN	0.0100461	Heliophilous
Cupania vernalis	AgB	0.00218782	Heliophilous
Cupania vernalis	PcB	0.00385154	Heliophilous
Cupania vernalis	PcB	0.0325949	Heliophilous
Cupania vernalis	Ac2B	0.00302593	Heliophilous
Cupania vernalis	Ac2B	0.00740268	Heliophilous
Cupania vernalis	Pm1B	0.00368388	Heliophilous
Cupania vernalis	Pm1B	0.00544358	Heliophilous
Cupania vernalis	PpB	0.0186989	Heliophilous
Cupania vernalis	Pg2B	0.0223533	Heliophilous
Cupania vernalis	Pg2B	0.0688264	Heliophilous
Cupania vernalis	Ac2B	0.00191184	Heliophilous
Cupania vernalis	AgC	0.00332149	Heliophilous
Cupania vernalis	AgC	0.00716374	Heliophilous
Cupania vernalis	AgC	0.00993479	Heliophilous
Cupania vernalis	AgC	0.0181586	Heliophilous
Cupania vernalis	Ap1C	0.0124026	Heliophilous
Cupania vernalis	AgC	0.00188644	Heliophilous
Cupania vernalis	AgC	0.00702305	Heliophilous
Cupania vernalis	AgC	0.0124026	Heliophilous
Cupania vernalis	AgC	0.0366918	Heliophilous
Cupania vernalis	Ap1C	0.0105547	Heliophilous
Cupania vernalis	AgC	0.00309956	Heliophilous
Cupania vernalis	AgC	0.00875127	Heliophilous
Cupania vernalis	PpN	0.0052401	Heliophilous
Cupania vernalis	Ap1N	0.00642951	Heliophilous
Cybianthus cuneifolius	Pm2B	0.00410061	Sciophilous
Dalbergia frutescens	Ap2N	0.0161308	Heliophilous
Dalbergia nigra	Ap2B	0.011491	Heliophilous
Dalbergia nigra	Ap2B	0.0103132	Heliophilous
Dalbergia nigra	Pm2C	0.00896088	Heliophilous
Dendropanax sp.	Pg1C	0.099822	NC
Diatenopteryx sorbifolia	Pm3N	0.0109052	Heliophilous
Diatenopteryx sorbifolia	Pm3N	0.0379253	Heliophilous
Diatenopteryx sorbifolia	Pm3N	0.00975813	Heliophilous
Dictyoloma vandellianum	Pm2C	0.00546063	Sciophilous
Dictyoloma vandellianum	Pm2C	0.00674585	Heliophilous
Dictyoloma vandellianum	AgC	0.00179094	Heliophilous
Dictyoloma vandellianum	AgN	0.00174412	Heliophilous
Dictyoloma vandellianum	AgN	0.00544358	Heliophilous
DugPtia pohliana	Pm3B	0.0198944	NC
DugPtia pohliana	Pm3B	0.0168386	NC
DugPtia pohliana	Ap2B	0.0644578	NC
DugPtia pohliana	Pm3C	0.0277009	NC
DugPtia pohliana	Pm3C	0.0286479	NC
DugPtia pohliana	Pg1N	0.00318633	NC
Ecclinusa ramiflora	Pm3B	0.0535079	Sciophilous
Ecclinusa ramiflora	Pm1B	0.00240114	Sciophilous
Ecclinusa ramiflora	Pm1B	0.0272585	Sciophilous
Ecclinusa ramiflora	Pm2C	0.00203434	Sciophilous
Ecclinusa ramiflora	Pm2C	0.0151028	Sciophilous
Ecclinusa ramiflora	Ap2C	0.0574947	Sciophilous
Ecclinusa ramiflora	Pg1C	0.0258547	Sciophilous
Ecclinusa ramiflora	Pm3C	0.0336215	Sciophilous
Ecclinusa ramiflora	Pm2C	0.00721095	Sciophilous
Ecclinusa ramiflora	Pm2C	0.0112647	Sciophilous
Ecclinusa ramiflora	Pm2C	0.0345896	Sciophilous
Ecclinusa ramiflora	PcC	0.0168386	Sciophilous
Ecclinusa ramiflora	Ap2C	0.0240722	Sciophilous
Ecclinusa ramiflora	Ap2C	0.0161144	Sciophilous
Ecclinusa ramiflora	Ap2C	0.00623887	Sciophilous
Ecclinusa ramiflora	Ap2C	0.00350937	Sciophilous
Ecclinusa ramiflora	Ap2C	0.00420965	Sciophilous
Ecclinusa ramiflora	PcC	0.140764	Sciophilous
Ecclinusa ramiflora	Pm1N	0.0262566	Sciophilous
Ecclinusa ramiflora	Ap2N	0.0828764	Sciophilous
Ecclinusa ramiflora	Pm3N	0.0053849	Sciophilous
Ecclinusa ramiflora	PpN	0.00465291	Sciophilous
Ecclinusa ramiflora	Pg1N	0.00867478	Sciophilous
Ecclinusa ramiflora	Pg1N	0.00179231	Sciophilous
Ecclinusa ramiflora	Pg1N	0.410471	Sciophilous
Ecclinusa ramiflora	PcN	0.00367846	Sciophilous
Ecclinusa ramiflora	Pg1N	0.00458831	Sciophilous
Endlicheria aff. glomerata	Pm3C	0.00229979	Sciophilous
Endlicheria aff. glomerata	Pm3C	0.00203718	Sciophilous
Eriotheca pentaphylla	Pm1C	0.0130305	Sciophilous
Eriotheca pentaphylla	Pm1C	0.0457209	Sciophilous
Eriotheca pentaphylla	PcC	0.0025783	Sciophilous
Eriotheca pentaphylla	Pg1C	0.0616248	Sciophilous
Eriotheca pentaphylla	PcC	0.00580118	Sciophilous
Eriotheca pentaphylla	PcC	0.00203718	Sciophilous
Eriotheca pentaphylla	PcC	0.0133769	Sciophilous
Eriotheca pentaphylla	PcN	0.00716196	Sciophilous
Eriotheca pentaphylla	Pm1N	0.0200041	Sciophilous
Erythroxylum citrifolium	Pm1B	0.00193512	Sciophilous
Erythroxylum citrifolium	Pm2N	0.0115364	Sciophilous
Eugenia brasiliensis	Ac1C	0.00716197	Heliophilous
Eugenia brasiliensis	Pg1C	0.00385155	Heliophilous
Eugenia brasiliensis	Ac1N	0.0548765	Heliophilous
Eugenia brevistyla	Pm3N	0.0412948	Sciophilous
Eugenia candolleana	Ap1B	0.00179094	Heliophilous
Eugenia candolleana	Ap1B	0.00211038	Heliophilous
Eugenia candolleana	Ap1B	0.00325762	Heliophilous
Eugenia candolleana	Ap1B	0.00332149	Heliophilous
Eugenia candolleana	Ap1B	0.00439083	Heliophilous
Eugenia candolleana	Ap1B	0.00521297	Heliophilous
Eugenia candolleana	Ap1B	0.00607727	Heliophilous
Eugenia candolleana	Ap1B	0.00629626	Heliophilous
Eugenia candolleana	Ap1B	0.00667787	Heliophilous
Eugenia candolleana	PcB	0.00420964	Heliophilous
Eugenia candolleana	Ap1B	0.00410061	Heliophilous
Eugenia candolleana	Ap1B	0.00446493	Heliophilous
Eugenia candolleana	Ap1B	0.00484477	Heliophilous
Eugenia candolleana	Ap1B	0.00793766	Heliophilous
Eugenia candolleana	Ap1C	0.00492259	Heliophilous
Eugenia candolleana	Ap1C	0.00332149	Heliophilous
Eugenia candolleana	Ap1C	0.00565093	Heliophilous
Eugenia candolleana	PpC	0.00224022	Heliophilous
Eugenia candolleana	PpC	0.00265299	Heliophilous
Eugenia candolleana	PpC	0.00565093	Heliophilous
Eugenia candolleana	PpC	0.0103969	Heliophilous
Eugenia candolleana	AmC	0.00457726	Heliophilous
Eugenia candolleana	AmC	0.00593968	Heliophilous
Eugenia candolleana	Ap1C	0.00976898	Heliophilous
Eugenia candolleana	PpC	0.00186233	Heliophilous
Eugenia candolleana	PpC	0.00536172	Heliophilous
Eugenia candolleana	PpC	0.00744931	Heliophilous
Eugenia candolleana	PpC	0.00783875	Heliophilous
Eugenia candolleana	AmC	0.00354993	Heliophilous
Eugenia candolleana	AmC	0.00586216	Heliophilous
Eugenia candolleana	AmC	0.00999037	Heliophilous
Eugenia candolleana	AmC	0.0174896	Heliophilous
Eugenia candolleana	AmC	0.020051	Heliophilous
Eugenia candolleana	Ap1N	0.00251153	Heliophilous
Eugenia candolleana	Ap1N	0.00273973	Heliophilous
Eugenia candolleana	Ap1N	0.0052401	Heliophilous
Eugenia candolleana	PcN	0.00203718	Heliophilous
Eugenia candolleana	PcN	0.0025783	Heliophilous
Eugenia candolleana	Pm1N	0.0140014	Heliophilous
Eugenia candolleana	AmN	0.00279369	Heliophilous
Eugenia candolleana	Pm1N	0.0239631	Heliophilous
Eugenia candolleana	Ap1N	0.0019107	Heliophilous
Eugenia candolleana	PpN	0.00607727	Heliophilous
Eugenia candolleana	AmN	0.00294756	Heliophilous
Eugenia expansa	Pm1B	0.00193512	Sciophilous
Eugenia expansa	Pm1B	0.00234688	Sciophilous
Eugenia expansa	Pm1B	0.00245602	Sciophilous
Eugenia expansa	Pm2C	0.0020093	Sciophilous
Eugenia expansa	Pm2C	0.00754357	Sciophilous
Eugenia expansa	Pm1C	0.00224022	Sciophilous
Eugenia expansa	Pm1C	0.00242851	Sciophilous
Eugenia expansa	Pm2N	0.0110173	Sciophilous
Eugenia florida	Pg2B	0.00537942	Heliophilous
Eugenia florida	Pg2B	0.0140374	Heliophilous
Eugenia florida	Pg2B	0.0206981	Heliophilous
Eugenia florida	Pg2B	0.0258626	Heliophilous
Eugenia florida	Pg2B	0.0286478	Heliophilous
[truncated: 2,929 more rows]
