# Supplementary material for: Forest fragmentation and impacts of intensive agriculture: Responses from different tree functional groups
Source: PLoS One. 2019 Aug 1;14(8):e0212725. doi: 10.1371/journal.pone.0212725 (PMC6675074; doi:10.1371/journal.pone.0212725)
Supplement: S2 Table — (XLSX) [file pone.0212725.s002.xlsx]

## Sheet: Plan1
Site	Abarema limae	Acrocomia aculeata	Actinostemon verticillatus	Aegiphila integrifolia	Agonandra excelsa	Albizia pedicellaris	Alchornea sp.1	Alchornea sp.2	Alchornea triplinervia	Algernonia leandrii	Algernonia obovata	Algernonia riedelii	Allophylus sp.	Alseis floribunda	Amaioua intermedia	Amphirrhox longifolia	Anadenanthera colubrina	Andira anthelmia	Andira fraxinifolia	Andira ormosioides	Aniba sp.1	Aniba sp.2	Annona cacans	Annona mucosa	Annonaceae sp.1	Aparisthmium cordatum	Apuleia leiocarpa	Artocarpus heterophyllus	Aspidosperma sp.1	Astrocaryum aculeatissimum	Astronium graveolens	Aureliana fasciculata	Banara serrata	Bathysa australis	Bathysa stipulata	Brosimum gAanense	Byrsonima japurensis	Byrsonima laxiflora	Cabralea canjerana	Calyptranthes grandifolia	Calyptranthes sp.1	Calyptranthes sp.2	Calyptranthes sp.3	Calyptranthes sp.4	Campomanesia eugenioides	Capsicum campylopodium	Casearia arborea	Casearia sylvestris	Cecropia glaziovii
PcB	0	0	0	0	0	0	0	0	4.022	0	0	0	0	0	0	0	0	0	0	0	0	0	0	0	0	9.04186	0	0	0	20.6278	2.40143	0	0	0	8.02914	0	0	0	3.80047	0	0	0	0	0	0	0	0	0	0
PcC	0	4.77322	0	0	0	0	0	0	8.50063	0	0	0	2.38879	0	0	0	0	8.91818	0	0	0	0	0	0	0	7.17587	0	0	0	3.56903	0	0	0	0	0	0	3.70775	0	17.3742	0	0	0	0	0	0	0	0	0	0
PcN	0	3.44329	0	0	0	0	0	0	18.6474	0	0	0	2.72034	0	0	0	0	0	0	0	0	0	0	0	0	4.40034	0	0	0	8.65474	0	0	4.15334	0	0	0	0	4.22869	12.8399	0	0	0	0	0	0	0	0	0	0
Pg1B	0	0	33.4934	0	0	0	0	0	0	14.4335	0	0	0	0	0	0	0	0	0	0	0	0	0	0	0	3.87173	0	0	0	8.98772	0	0	0	0	0	8.24455	0	0	6.42463	0	0	2.47054	2.48966	2.59723	0	0	0	0	0
Pg1C	0	0	23.282	0	0	10.7548	0	0	0	5.75106	0	0	0	0	5.619	0	0	0	0	0	10.8623	0	0	0	3.81968	5.43508	0	0	0	5.30443	0	0	0	0	0	3.23715	0	0	8.9223	0	0	2.4629	0	0	0	0	0	0	0
Pg1N	0	0	24.6702	0	0	4.43312	0	0	0	0	0	0	0	0	8.33766	0	2.07011	0	0	0	0	0	0	0	0	9.88639	0	3.16113	0	14.6218	0	0	0	0	0	0	0	0	0	7.35376	0	0	0	0	0	0	0	0	7.26323
Pg2B	0	0	0	0	0	0	0	0	8.91756	0	0	0	0	0	0	0	9.14328	0	0	0	0	0	0	0	0	0	0	0	0	41.8983	0	0	0	4.35564	8.2218	4.51379	0	0	3.42686	0	0	0	0	0	0	0	0	0	0
Pg2C	0	27.4034	0	0	0	0	0	0	0	0	0	0	4.81313	0	0	0	0	0	0	0	0	0	0	0	0	5.94533	0	0	0	20.0316	0	0	3.61745	0	0	17.6198	0	0	0	0	0	0	0	0	0	0	0	3.61302	0
Pg2N	0	0	0	0	2.54224	0	0	0	0	0	0	0	3.49566	0	0	0	3.67319	0	9.70875	0	0	0	0	0	0	2.77171	0	0	0	15.1878	2.44773	0	0	0	0	5.66544	0	0	0	0	0	0	0	0	0	0	5.02632	2.97223	0
Pm1B	0	0	0	0	0	0	0	0	0	0	0	0	0	0	0	0	6.30015	0	0	0	0	0	0	0	19.998	14.8016	3.5284	0	0	9.86672	0	0	0	0	5.21962	8.10645	0	12.9769	12.2842	0	0	0	0	0	3.54947	0	0	0	0
Pm1C	0	0	0	3.5975	0	0	0	0	0	0	0	0	0	0	0	0	3.07413	0	0	0	0	0	0	0	0	9.14193	0	0	0	10.0034	0	0	0	0	0	5.45918	0	0	0	0	0	0	0	0	0	0	0	0	0
Pm1N	0	0	0	0	2.33304	3.50855	0	0	0	0	0	0	0	0	0	0	0	0	0	0	0	0	0	0	8.45906	0	0	0	2.43072	0	0	0	0	0	0	6.51422	5.88829	10.5457	9.50953	0	2.38113	0	0	0	0	0	0	0	0
Pm2B	0	0	0	0	0	0	0	0	0	0	0	0	0	0	0	0	0	0	0	0	0	0	0	0	0	0	0	0	0	5.46345	0	0	0	0	0	0	0	18.8871	0	0	0	0	0	0	0	0	0	0	0
Pm2C	0	0	0	0	0	8.69887	0	0	0	0	0	0	0	0	0	0	10.1702	0	0	0	0	0	0	0	0	5.05612	0	0	0	11.259	0	0	0	0	3.67909	11.1193	0	0	0	0	0	0	0	0	0	0	0	22.4116	0
Pm2N	0	0	0	0	0	0	0	0	0	0	0	0	0	0	0	0	15.704	0	0	0	0	0	0	4.01443	0	0	3.34371	0	0	26.1692	0	0	2.67405	0	0	0	0	16.9261	0	0	0	0	0	0	0	0	0	0	0
Pm3B	0	0	2.29182	0	0	6.90202	0	0	0	10.2073	0	0	0	0	2.31726	0	0	0	0	9.51686	0	0	0	0	0	2.90524	0	0	0	22.8879	6.08543	0	0	0	0	10.963	0	2.9374	0	0	0	0	0	0	0	0	0	0	0
Pm3C	0	0	2.41942	0	0	0	0	0	0	19.3172	0	0	0	0	2.50345	0	0	0	0	0	2.41942	0	0	0	0	0	0	0	0	44.0967	0	0	0	0	0	15.0372	0	0	7.41194	0	0	0	0	0	0	0	0	0	0
Pm3N	0	0	0	0	0	3.55276	0	0	0	0	5.02122	4.54469	0	0	0	0	0	0	0	0	0	0	0	0	0	0	0	0	0	17.8703	0	0	0	0	0	12.7951	0	2.28923	2.9388	0	0	0	0	0	0	0	0	0	0
PpB	0	0	0	0	0	0	0	0	10.4957	0	0	0	0	0	0	0	0	0	0	0	0	0	0	0	0	2.95009	0	0	0	0	0	0	0	0	6.1777	3.92652	0	0	0	0	0	0	0	0	0	0	0	0	0
PpC	0	0	0	0	0	5.64748	0	0	13.0383	0	0	0	0	0	0	0	13.4923	0	0	0	0	0	0	0	0	9.49469	0	0	0	0	0	0	0	0	0	31.3183	0	0	0	0	0	0	0	0	0	0	0	8.0399	0
PpN	0	0	0	0	0	5.89725	0	0	24.2706	0	0	0	0	0	0	0	0	0	0	0	0	0	0	0	0	12.4204	0	0	0	0	0	0	0	0	0	27.3153	0	0	0	0	0	0	0	0	0	0	0	0	0
Ac2B	0	0	0	0	0	0	3.72741	0	7.1068	0	0	0	3.97863	0	0	0	9.13676	0	0	0	0	0	0	0	0	3.19974	0	0	0	0	0	0	0	3.93721	5.0481	4.00439	0	0	8.33299	0	0	0	0	0	0	0	0	0	0
Ac2C	0	0	0	0	0	0	0	0	19.3279	0	0	0	0	0	0	2.40929	18.5279	0	0	0	0	0	0	0	0	5.18489	0	0	0	6.50161	6.53581	0	0	0	3.94956	5.56152	0	0	0	0	0	0	0	0	0	0	0	5.80646	0
Ac2N	0	0	0	0	0	0	0	0	0	0	0	0	4.56768	0	0	0	13.1284	0	6.67908	0	0	0	0	0	0	4.83634	0	0	0	4.31391	0	0	0	0	6.05446	0	0	0	6.03517	0	0	0	0	0	0	0	0	0	0
AgB	0	0	0	0	0	0	0	0	0	0	0	0	0	0	0	0	0	0	0	0	0	0	0	7.3807	0	20.356	6.45346	8.00199	0	0	0	0	0	0	0	0	0	0	0	0	0	0	0	0	0	0	0	0	0
AgC	0	0	0	0	0	6.84007	0	0	7.15883	0	0	0	0	0	0	0	0	0	0	0	0	0	0	0	0	18.3627	0	0	0	3.2962	0	0	0	0	9.74789	0	0	10.0336	7.40864	0	0	0	0	0	0	0	0	0	0
AgN	0	0	0	0	0	5.18432	0	0	0	0	0	0	0	0	0	0	3.95617	3.58652	0	0	0	0	0	0	0	32.1489	8.02531	0	0	8.15913	0	0	0	0	0	0	0	8.87868	12.1796	0	0	0	0	0	0	0	0	0	0
AmB	0	0	0	0	0	11.5893	0	0	15.9367	0	0	0	0	0	0	0	0	0	0	0	0	0	0	0	0	8.36654	8.62459	0	0	8.00049	0	0	0	0	4.0478	5.23104	0	0	0	0	0	0	0	0	0	10.0773	0	0	0
AmC	0	0	0	0	0	0	0	0	12.6803	0	0	0	0	0	0	0	4.62703	0	0	0	0	0	0	0	0	0	7.65466	0	0	60.953	0	0	0	0	0	4.43559	0	10.9831	7.11515	0	0	0	0	0	0	0	0	0	0
AmN	0	0	0	0	0	7.72607	0	0	12.7831	0	0	0	0	0	0	0	0	0	0	0	0	0	0	0	0	0	0	0	0	40.6276	0	0	0	0	0	8.71354	0	13.631	5.80561	0	0	0	0	0	0	0	0	0	0
Ap1B	0	0	0	0	0	0	0	0	12.8412	0	0	0	0	0	0	0	0	0	0	0	0	0	0	0	0	27.753	0	0	0	58.3986	11.4883	3.82747	0	0	7.50937	31.335	0	0	0	0	0	0	0	0	0	8.31931	0	0	16.9175
Ap1C	5.41795	0	0	0	0	0	0	0	3.54686	0	0	0	0	0	0	0	0	10.8204	0	0	9.53349	0	0	0	0	5.78956	9.17911	0	0	90.3495	0	0	0	0	5.24977	37.5078	0	0	13.9733	0	0	0	0	0	0	0	3.52626	0	0
Ap1N	0	0	0	0	0	3.44721	0	0	8.33815	0	0	0	0	0	0	0	0	0	0	0	0	0	5.74117	0	0	5.12954	22.5836	0	0	119.016	0	0	0	0	0	34.5734	0	27.8347	9.41764	12.5439	0	0	0	0	0	0	0	3.57469	4.62374
Ap2B	0	0	0	0	0	6.25353	0	0	0	10.7861	0	0	0	2.78482	0	0	0	0	2.85109	0	0	0	0	0	4.29991	3.21557	19.9628	0	0	21.7853	0	0	0	0	0	0	0	0	17.9252	0	0	0	0	0	0	0	0	0	0
Ap2C	0	0	0	0	0	3.84637	0	0	0	0	0	0	0	0	0	0	0	0	0	0	0	6.94537	0	0	0	0	0	0	0	37.3453	0	0	0	0	0	4.48242	0	2.98904	8.55015	0	0	0	0	0	0	0	0	0	0
Ap2N	0	0	0	0	0	14.3566	0	0	0	0	0	0	0	0	0	0	0	0	0	0	0	0	0	0	0	2.77205	18.8953	0	0	35.8888	0	0	0	0	0	4.31703	0	6.95569	10.1145	0	0	0	0	0	0	0	0	3.22896	0
Ap3B	0	0	0	0	0	0	0	0	0	0	0	0	0	0	0	0	0	0	0	0	9.09173	0	0	0	0	26.6583	0	0	0	63.699	0	0	0	0	0	0	0	0	0	0	0	0	0	0	0	0	0	0	0
Ap3C	0	0	0	0	0	13.0066	0	0	0	5.65453	0	0	0	0	4.10137	0	0	0	0	0	0	0	0	0	0	8.72409	0	0	0	51.4921	0	0	0	0	0	8.02835	0	0	0	0	0	0	4.1763	0	0	0	0	0	0
ApN	0	0	3.69765	0	0	13.1824	0	11.2618	0	0	0	0	0	0	0	0	0	0	0	0	0	0	0	0	0	13.789	7.22065	0	0	52.8528	0	0	0	0	0	5.34151	0	0	0	0	0	0	0	0	0	0	0	0	0
fragments of small (p), medium (m), large (g) and continuous (c) sizes, adjacent to intensive agricultural environments (A) and pastures (P)
B = 1st third; N = 2nd third; C = Final third
[truncated: 323 more columns]
