# Supplementary material for: Forest fragmentation and impacts of intensive agriculture: Responses from different tree functional groups
Source: PLoS One. 2019 Aug 1;14(8):e0212725. doi: 10.1371/journal.pone.0212725 (PMC6675074; doi:10.1371/journal.pone.0212725)
Supplement: S3 Table — C: carbon; N: nitrogen; P: phosphorus; K: potassium; Ca: calcium; Mg: magnesium; agri: border percentage with agriculture; area: fragment size in hectares; PARA: perimeter-area ratio; ENN: Euclidean distance of the nearest neighbor; Abos: canopy opening; Arg: clay percentage in the soil; decli: slope. (XLSX) [file pone.0212725.s003.xlsx]

## Sheet: Plan1
Site	C_(dag.Kg-1)	N_(dag.Kg-1)	P_(mg.L-1)	K_(mg.L-1)	Ca_(cmolc.dm-3)	Mg_(cmolc.dm-3)	agri_(%)	area_(ha)	PARA_(m.m-2)	ENN_(m)	Cano_(%)	Clay_(%)	Slope_(°)
Ap1B	2.32	0.31	17	61.5	0.81	0.55	67.3	8.82	176.9	60	25.24	46.8	8.56667
Ap1B	2.75	0.3	9.03	56	0.21	0.32	67.3	8.82	176.9	60	26.53	43.95	24.8
Ap1B	2.27	0.26	8.01	59.9	0.23	0.41	67.3	8.82	176.9	60	23.2567	41.1	17.6
Ap2B	1.77	0.14	4.86	52.5	0.14	0.18	0	11.16	166.667	120	29.91	26.3	30.5
Ap2B	2.22	0.25	5.62	51	0.07	0.19	0	11.16	166.667	120	22.995	30.9	24.5
Ap2B	2.78	0.29	5.75	45.5	0.13	0.34	0	11.16	166.667	120	23.0533	41.2	23.2
Ap3B	3.33	0.31	9.66	74.5	0.28	0.46	100	15.84	136.364	90	8.06333	27	32.4
Ap3B	2.34	0.28	5.21	66.3	0.13	0.31	100	15.84	136.364	90	7.82333	29.4	34.6
Ap3B	1.73	0.23	8.84	83.6	1.68	1.22	100	15.84	136.364	90	6.31667	23.5	30.1
PpB	2.11	0.24	5.72	44.1	0.1	0.16	0	8.46	184.4	192.1	31.1833	43.3	30.6667
PpB	2.74	0.27	4.5	43.5	0.06	0.13	0	8.46	184.4	192.1	35.0867	54.2	32.9667
PpB	2.1	0.21	3.22	36.7	0.04	0.13	0	8.46	184.4	192.1	31.3967	50.3	30.2
Ap1N	3.17	0.27	7.74	52.5	0.11	0.18	67.3	8.82	176.9	60	26.1333	56.8	24.5333
Ap1N	3.01	0.29	8.62	39.7	0.05	0.12	67.3	8.82	176.9	60	28.1567	50.5	31.5
Ap1N	2.62	0.26	6.53	36.1	0.12	0.17	67.3	8.82	176.9	60	26.36	51.8	29.0333
Ap2N	2.45	0.22	4.32	36.4	0.11	0.24	0	11.16	166.667	120	21.81	24.1	28
Ap2N	3.35	0.27	4.73	50.8	0.07	0.28	0	11.16	166.667	120	18.2567	37.6	16.5
Ap2N	2.58	0.25	2.6	34.6	0.09	0.18	0	11.16	166.667	120	23.5067	31.6	16
Ap3N	2.19	0.23	5.685	41.4	0.06	0.15	100	15.84	136.364	90	7.35667	28.9	26.35
Ap3N	2.31	0.23	7.26	41.6	0.04	0.14	100	15.84	136.364	90	10.38	29.1	31.6
Ap3N	2.07	0.23	4.11	41.5	0.08	0.16	100	15.84	136.364	90	8.86833	28.7	21.1
PpN	2.88	0.34	5.45	57	0.1	0.24	0	8.46	184.4	192.1	40.37	55.8	14.7667
PpN	2.82	0.28	4.37	43.2	0.02	0.19	0	8.46	184.4	192.1	27.5467	52.5	25.6667
PpN	1.99	0.23	5.04	27	0.01	0.12	0	8.46	184.4	192.1	29.23	49.1	7.1
Ap1C	3.83	0.37	6.32	44.3	0.16	0.28	67.3	8.82	176.9	60	25.2533	49.2	24.5333
Ap1C	3.28	0.32	8.28	47.1	0.12	0.26	67.3	8.82	176.9	60	29.3967	49	31.5
Ap1C	3.24	0.3	5.51	46.7	0.12	0.26	67.3	8.82	176.9	60	20.41	43.8	29.0333
Ap2C	4.03	0.39	5.34	47.7	0.06	0.21	0	11.16	166.667	120	6.9	37.9	8.5
Ap2C	2.46	0.23	4.93	36.5	0.01	0.14	0	11.16	166.667	120	18.2567	27	15
Ap2C	2.99	0.29	1.78	20.9	0.03	0.15	0	11.16	166.667	120	24.18	24.5	25
Ap3C	2.44	0.22	4.32	70.6	0.09	0.28	100	15.84	136.364	90	7.97	33.7	3.2
Ap3C	2.47	0.3	6.17	44.1	0.09	0.33	100	15.84	136.364	90	8.36333	40.6	1.2
Ap3C	2.57	0.31	7.06	39.7	0.04	0.13	100	15.84	136.364	90	6.15	33.6	11.5
PpC	2.16	0.21	3.83	36.1	0.13	0.18	0	8.46	184.4	192.1	29.9833	45.3	28.7667
PpC	3.24	0.34	7.61	54	0.18	0.37	0	8.46	184.4	192.1	32.3433	45.2	25.6667
PpC	3.11	0.33	6.26	40	0.12	0.32	0	8.46	184.4	192.1	26.5	48.9	19.5667
AmB	2.06	0.18	7.23	132	1.9	0.65	15.6	29.34	124.7	161.6	22.4667	27.5	24.3667
AmB	1.61	0.21	3.54	59.9	0.77	0.46	15.6	29.34	124.7	161.6	24.7967	24.7	21.5667
AmB	2.19	0.2	6.43	85.5	0.81	0.28	15.6	29.34	124.7	161.6	25.7967	33.8	33.2333
Pm1B	2.07	0.18	6.34	40.1	0.05	0.17	0	19.26	124.611	84.8528	7.46	57.5	9.22222
Pm1B	5.91	0.21	5.38	37.5	0.06	0.18	0	19.26	124.611	84.8528	9.01333	52.9	18.18
Pm1B	2.46	0.2	6.79	41.7	0.13	0.31	0	19.26	124.611	84.8528	9.33	55.8	37.8189
Pm2B	2.21	0.196667	5.49	45.4	0.34	0.38	0	26.46	113.4	60	21.55	31.9	18.18
Pm2B	1.57	0.196667	3.34	29.1	0.15	0.33	0	26.46	113.4	60	12.72	40	37.8189
Pm2B	2.46	0.196667	5.02	45.6	0.13	0.24	0	26.46	113.4	60	11.0133	42	22.7711
Pm3B	2.78	0.196667	5.55	43.2	0.08	0.18	0	26.01	173.01	67.08	26.1967	47.9	17.6
Pm3B	1.95	0.196667	4.86	32.7	0.21	0.26	0	26.01	173.01	67.08	29.0067	46.6	16.5
Pm3B	2.88	0.196667	4.73	40.7	0.06	0.15	0	26.01	173.01	67.08	32.21	42.6	8.5
AmN	1.96	0.18	5.82	74	0.97	0.44	15.6	29.34	124.7	161.6	15.67	25	30.9333
AmN	1.73	0.17	5.08	49.8	0.41	0.33	15.6	29.34	124.7	161.6	25.74	38.2	36.5667
AmN	2.24	0.19	7.9	51.9	0.17	0.12	15.6	29.34	124.7	161.6	32.8	29.1	30.9333
Pm1N	2.34	0.18	4.68	33.4	0.05	0.16	0	19.26	124.611	84.8528	7.41667	55.2	12.7356
Pm1N	2.73	0.17	6.15	42	0.05	0.18	0	19.26	124.611	84.8528	10.1233	53.5	23.35
Pm1N	2.76	0.19	7.24	45.6	0.11	0.26	0	19.26	124.611	84.8528	10.4733	47.9	30.1989
Pm2N	2.76	0.18	6.28	45.6	0.13	0.31	0	26.46	113.4	60	7.94333	56.9	23.35
Pm2N	2.36	0.18	5.25	49.6	0.12	0.25	0	26.46	113.4	60	12.3733	58.3	30.1989
Pm2N	2.39	0.18	4.74	40.4	0.14	0.32	0	26.46	113.4	60	9.635	54.8	40.2217
Pm3N	2.45	0.18	5.14	31.3	0.03	0.13	0	26.01	173.01	67.08	20.9733	42	16.5
Pm3N	3.65	0.18	5.27	59.4	0.15	0.32	0	26.01	173.01	67.08	16.0133	52.9	13.6
Pm3N	2.73	0.18	5.82	46.2	0.11	0.22	0	26.01	173.01	67.08	26.2433	47.9	1.5
AmC	2.05	0.21	5.28	32	0.09	0.18	15.6	29.34	124.7	161.6	22.4833	31	22.5333
AmC	1.97	0.17	4.34	33.5	0.09	0.12	15.6	29.34	124.7	161.6	22.3467	34.2	11
AmC	2.16	0.2	5.69	38	0.12	0.1	15.6	29.34	124.7	161.6	23.4167	38.4	6.66667
Pm1C	2.35	0.21	4.93	37.3	0.25	0.37	0	19.26	124.611	84.8528	12.3967	50.2	12.7356
Pm1C	2.32	0.17	5.96	31.6	0.12	0.27	0	19.26	124.611	84.8528	10.6067	54.8	23.35
Pm1C	2.2	0.2	5.32	37.2	0.19	0.41	0	19.26	124.611	84.8528	10.5267	37.5	30.1989
Pm2C	2.85	0.193333	7.62	41.8	0.06	0.17	0	26.46	113.4	60	11.5133	40.1	23.35
Pm2C	2.74	0.193333	8.32	52.2	0.29	0.44	0	26.46	113.4	60	11.2133	29.4	30.1989
Pm2C	1.93	0.193333	6.47	51.8	0.31	0.33	0	26.46	113.4	60	9.75667	29.8	40.2217
Pm3C	2.81	0.193333	3.22	32.9	0.07	0.18	0	26.01	173.01	67.08	18.8167	40.2	8.4
Pm3C	2.52	0.193333	3.01	36.6	0.1	0.19	0	26.01	173.01	67.08	25.2633	37.4	12.8
Pm3C	2.73	0.193333	5.07	36.3	0.07	0.23	0	26.01	173.01	67.08	25.0333	32.4	7.8
AgB	3.46	0.36	6.17	58.5	1.09	0.44	9	168.1	113.8	150	24.8567	45.9	16.2
AgB	2.68	0.38	3.57	57.4	0.68	0.43	9	168.1	113.8	150	26.9833	48	23.8
AgB	2.27	0.27	3.57	44.8	0.39	0.42	9	168.1	113.8	150	32.9633	45.2	23.1667
Pg1B	3.01	0.26	4.88	68.2	0.36	0.37	1.16	262.8	118.26	94.87	34.445	34.4	16.1
Pg1B	2.05	0.23	4.95	89.5	0.38	0.76	1.16	262.8	118.26	94.87	22.3867	36	36
Pg1B	1.44	0.15	4.55	76	0.42	0.67	1.16	262.8	118.26	94.87	46.5033	24.4	61
Pg2B	1.4	0.17	6.78	38.4	0.23	0.28	0	90.4	124.2	90	7.28	24.7	25.0333
Pg2B	1.59	0.19	7.95	41.4	0.26	0.41	0	90.4	124.2	90	14.3133	32.1	31.3333
Pg2B	2.14	0.22	6.65	35.1	0.11	0.25	0	90.4	124.2	90	11.53	32.3	28.7333
AgN	2.06	0.24	4.39	32.9	0.07	0.18	9	168.1	113.8	150	27.2533	36.6	20.6333
AgN	2.4	0.24	4.39	30.2	0.03	0.16	9	168.1	113.8	150	20.8933	41.9	17.3333
AgN	2.92	0.29	5.28	42.6	0.07	0.18	9	168.1	113.8	150	19.8767	42	13.7
Pg1N	1.5	0.19	5.35	61.3	0.33	0.53	1.16	262.8	118.26	94.87	18.73	38.4	16.3
Pg1N	1.4	0.16	5.42	28.8	0.09	0.15	1.16	262.8	118.26	94.87	16.4733	42	28
Pg1N	1.5	0.17	6.9	36.4	0.15	0.25	1.16	262.8	118.26	94.87	12.7733	31.6	18
Pg2N	1.82	0.23	5.34	38.3	0.14	0.31	0	90.4	124.2	90	11.4067	31.5	26.9
Pg2N	2.38	0.24	6.37	38.3	0.19	0.38	0	90.4	124.2	90	17.985	27.7	22.6333
Pg2N	1.96	0.21	7.26	38.2	0.16	0.37	0	90.4	124.2	90	10.6633	29	25
AgC	2.52	0.26	6.17	40.7	0.03	0.17	9	168.1	113.8	150	25.59	33.7	5.25333
AgC	2.23	0.23	4.8	38.5	0.03	0.17	9	168.1	113.8	150	21.125	36.7	13.3333
AgC	2.5	0.25	6.03	44.6	0.05	0.13	9	168.1	113.8	150	35.5033	37.5	9.73333
Pg1C	2.1	0.22	3.27	44.7	0.19	0.24	1.16	262.8	118.26	94.87	10.0167	39.6	18.8
Pg1C	2.07	0.25	4.21	43.8	0.34	0.36	1.16	262.8	118.26	94.87	14.52	39	12
Pg1C	2.04	0.23	2.53	33.6	0.16	0.23	1.16	262.8	118.26	94.87	16.9333	35.4	16.7
Pg2C	1.83	0.2	5.48	32.1	0.05	0.16	0	90.4	124.2	90	19.5	32.8	21.1667
Pg2C	1.71	0.2	4.66	32.2	0.06	0.14	0	90.4	124.2	90	20.33	35.8	16.1667
Pg2C	2.5	0.26	5.14	42.8	0.12	0.31	0	90.4	124.2	90	21.2	35.9	10.2
Ac1B	1.44	0.18	5.72	66.8	0.86	0.34	24.5	49259.2	30.4	60	7.66333	43.3	32.5
Ac1B	1.33	0.15	3.22	51	0.45	0.27	24.5	49259.2	30.4	60	7.49667	21.2	34.2
Ac1B	1.56	0.18	3.83	62.2	0.53	0.3	24.5	49259.2	30.4	60	7.13333	25.9	36.6
Ac2B	1.97	0.21	7.88	36.8	0.12	0.17	1.49545	49259.2	30.4243	60	20.76	36.9	33.5
Ac2B	2.28	0.25	7.74	39.7	0.3	0.28	1.49545	49259.2	30.4243	60	23.2467	23.6	33.1
Ac2B	2.43	0.19	7.12	50.9	0.19	0.25	1.49545	49259.2	30.4243	60	20.28	31	33.2
PcB	1.96	0.19	3.59	25.7	0.05	0.13	1.49545	49259.2	30.4	60	12.0567	35.9	28.6667
PcB	2.22	0.19	3.97	42.7	0.1	0.16	1.49545	49259.2	30.4	60	16.99	34.6	30.6
PcB	2.21	0.19	5.76	42.8	0.09	0.16	1.49545	49259.2	30.4	60	20.66	31.2	27.5667
Ac1N	1.64	0.2	3.83	48.9	0.23	0.2	24.5	49259.2	30.4	60	6.33333	29.6	31.0333
Ac1N	1.88	0.18	5.04	69.5	0.32	0.3	24.5	49259.2	30.4	60	5.65333	31.1	28.4
Ac1N	1.97	0.2	4.03	42.3	0.24	0.21	24.5	49259.2	30.4	60	6.12333	30.2	23.6333
Ac2N	2.06	0.17	5.89	39.8	0.06	0.16	1.49545	49259.2	30.4243	60	28.14	25.7	29.6
Ac2N	2.58	0.2	5.34	39.6	0.08	0.17	1.49545	49259.2	30.4243	60	29.47	34.7	30.6
Ac2N	2.58	0.21	5.55	74.9	0.18	0.29	1.49545	49259.2	30.4243	60	24.9767	30.8	19.2
PcN	2.76	0.25	5.12	38.1	0.06	0.15	1.49545	49259.2	30.4	60	11.74	41.8	21.8667
PcN	2.27	0.21	5.25	38	0.17	0.1	1.49545	49259.2	30.4	60	11.49	42.6	17.7
PcN	2.57	0.23	3.97	31.6	0.12	0.15	1.49545	49259.2	30.4	60	12.8133	39.4	18.0667
Ac1C	2.09	0.19	2.81	43.3	0.18	0.16	24.5	49259.2	30.4	60	8.15	30.7	4.93333
Ac1C	2.05	0.19	3.55	31.8	0.19	0.16	24.5	49259.2	30.4	60	7.52333	25	5.06667
Ac1C	1.89	0.21	4.03	55	0.28	0.42	24.5	49259.2	30.4	60	5.99	29.8	8.73333
Ac2C	2.66	0.21	10.76	40.2	0.08	0.22	1.49545	49259.2	30.4243	60	20.26	32.6	12.7
Ac2C	2.57	0.26	2.69	33.4	0.06	0.12	1.49545	49259.2	30.4243	60	17.71	19.1	10.4
Ac2C	3.46	0.24	7.75	40.2	0.18	0.28	1.49545	49259.2	30.4243	60	13.0133	33	10
PcC	2.56	0.24	4.61	38.9	0.11	0.18	1.49545	49259.2	30.4	60	24.1467	34.2	19.1
PcC	2.43	0.25	5.22	35.4	0.12	0.08	1.49545	49259.2	30.4	60	18.91	36.1	30.6
PcC	2.18	0.21	3.81	38	0.12	0.08	1.49545	49259.2	30.4	60	21.1	40	13.3333
fragments of small (p), medium (m), large (g) and continuous (c) sizes, adjacent to intensive agricultural environments (A) and pastures (P)
B = 1st third; N = 2nd third; C = Final third
