# Supplementary material for: Forest fragmentation and impacts of intensive agriculture: Responses from different tree functional groups
Source: PLoS One. 2019 Aug 1;14(8):e0212725. doi: 10.1371/journal.pone.0212725 (PMC6675074; doi:10.1371/journal.pone.0212725)
Supplement: S4 Table — agri: border percentage with agriculture; area: fragment size in hectares; PARA: perimeter-area ratio; ENN: Euclidean distance of the nearest neighbor; (XLSX) [file pone.0212725.s004.xlsx]

## Sheet: Plan1
Site	agri_(%)	area_(ha)	PARA_(m.m-2)	ENN_(m)
Ap1	67.3	8.82	176.9	60
Ap2	0	11.16	166.667	120
Ap3	100	15.84	136.364	90
Pp	0	8.46	184.4	192.1
Am	15.6	29.34	124.7	161.6
Pm1	0	19.26	124.611	84.8528
Pm2	0	26.46	113.4	60
Pm3	0	26.01	173.01	67.08
Ag	9	168.1	113.8	150
Pg1	1.16	262.8	118.26	94.87
Pg2	0	90.4	124.2	90
Ac1	24.5	49259.2	30.4	60
Ac2	1.49545	49259.2	30.4243	60
Pc	1.49545	49259.2	30.4	60
