# Supplementary material for: Forest fragmentation and impacts of intensive agriculture: Responses from different tree functional groups
Source: PLoS One. 2019 Aug 1;14(8):e0212725. doi: 10.1371/journal.pone.0212725 (PMC6675074; doi:10.1371/journal.pone.0212725)
Supplement: S5 Table — (XLSX) [file pone.0212725.s005.xlsx]

## Sheet: Plan1
Tested models for the abundance of heliophilous species
1	y = β1 C + β2 N + β3 P + β4 K + β5 Ca + β6 Mg + β7 agri + β8 area + β9 PARA + β10 ENN + β11 Cano + β12 Clay + β13 Slope
2	y = β1 N + β2 P + β3 K + β4 Ca + β5 Mg + β6 agri + β7 area + β8 PARA + β9 ENN + β10 Cano + β11 Clay + β12 Slope
3	y = β1 P + β2 K + β3 Ca + β4 Mg + β5 agri + β6 area + β7 PARA + β8 ENN + β9 Cano + β10 Clay + β11 Slope
4	y = β1 K + β2 Ca + β3 Mg + β4 agri + β5 area + β6 PARA + β7 ENN + β8 Cano + β9 Clay + β10 Slope
5	y = β1 Ca + β2 Mg + β3 agri + β4 area + β5 PARA + β6 ENN + β7 Cano + β8 Clay + β9 Slope
6	y = β1 Mg + β2 agri + β3 area + β4 PARA + β5 ENN + β6 Cano + β7 Clay + β8 Slope
7	y = β1 agri + β2 area + β3 PARA + β4 ENN + β5 Cano + β6 Clay + β7 Slope
8	y = β1 agri + β2 area + β3 PARA + β4 ENN + β5 Cano + β6 Slope
9	y = β1 agri + β2 area + β3 PARA + β4 Cano + β5 Slope
10	y = β1 agri + β2 area + β3 Cano + β4 Slope
11	y = β1 agri + β2 area + β3 Slope
12	y = β1 C + β2 N + β3 P + β4 K + β5 Ca + β6 Mg + β7 agri + β8 area + β9 Slope
13	y = β1 N + β2 P + β3 K + β4 Ca + β5 Mg + β6 agri + β7 area + β8 Slope
14	y = β1 P + β2 K + β3 Ca + β4 Mg + β5 agri + β6 area + β7 Slope
15	y = β1 P + β2 K + β3 Ca + β4 agri + β5 area + β6 Slope
16	y = β1 P + β2 Ca + β3 Mg + β4 agri + β5 area + β6 Slope
17	y = β1 Ca + β2 Mg + β3 agri + β4 area + β5 Slope
18	y = β1 P + β2 agri + β3 area + β4 Slope
19	y = β1 Mg + β2 agri + β3 area + β4 Slope

## Sheet: Plan2
Tested models for the abundance of sciophilous species
1	y = β1 C + β2 N + β3 P + β4 K + β5 Ca + β6 Mg + β7 agri + β8 area + β9 PARA + β10 ENN + β11 Cano + β12 Clay + β13 Slope
2	y = β1 N + β2 P + β3 K + β4 Ca + β5 Mg + β6 agri + β7 area + β8 PARA + β9 ENN + β10 Cano + β11 Clay + β12 Slope
3	y = β1 P + β2 K + β3 Ca + β4 Mg + β5 agri + β6 area + β7 PARA + β8 ENN + β9 Cano + β10 Clay + β11 Slope
4	y = β1 K + β2 Ca + β3 Mg + β4 agri + β5 area + β6 PARA + β7 ENN + β8 Cano + β9 Clay + β10 Slope
5	y = β1 Ca + β2 Mg + β3 agri + β4 area + β5 PARA + β6 ENN + β7 Cano + β8 Clay + β9 Slope
6	y = β1 Mg + β2 agri + β3 area + β4 PARA + β5 ENN + β6 Cano + β7 Clay + β8 Slope
7	y = β1 agri + β2 area + β3 PARA + β4 ENN + β5 Cano + β6 Clay + β7 Slope
8	y = β1 agri + β2 area + β3 PARA + β4 ENN + β5 Cano
9	y = β1 agri + β2 area + β3 PARA + β4 Cano
10	y = β1 agri + β2 area + β3 Cano
11	y = β1 agri + β2 area + β3 Slope
12	y = β1 C + β2 N + β3 P + β4 K + β5 Ca + β6 Mg + β7 agri + β8 area + β9 Slope
13	y = β1 N + β2 P + β3 K + β4 Ca + β5 Mg + β6 agri + β7 area + β8 Slope
14	y = β1 P + β2 K + β3 Ca + β4 Mg + β5 agri + β6 area + β7 Slope
15	y = β1 P + β2 K + β3 Ca + β4 agri + β5 area + β6 Slope
16	y = β1 P + β2 Ca + β3 Mg + β4 agri + β5 area + β6 Slope
17	y = β1 Ca + β2 Mg + β3 agri + β4 area + β5 Slope
18	y = β1 P + β2 agri + β3 area + β4 Slope
19	y = β1 Mg + β2 agri + β3 area + β4 Slope
20	y = β1 P + β2 K + β3 Ca + β4 area + β5 Slope
21	y = β1 P + β2 Ca + β3 Mg + β4 agri + β5 area
22	y = β1 agri + β2 area + β3 Slope + β4 Cano
23	y = β1 Ca + β2 Mg + β3 area + β4 Slope
24	y = β1 P + β2 area + β3 Slope
25	y = β1 Mg + β2 area + β3 Slope
26	y = β1 Mg + β2 area + β3 Slope + β4 ENN
27	y = β1 area + β2 Slope + β3 ENN
28	y = β1 Ca + β2 area + β3 Slope

## Sheet: Plan3
Tested models for the richness of heliophilous species
1	y = β1 C + β2 N + β3 P + β4 K + β5 Ca + β6 Mg + β7 agri + β8 area + β9 PARA + β10 ENN + β11 Cano + β12 Clay + β13 Slope
2	y = β1 N + β2 P + β3 K + β4 Ca + β5 Mg + β6 agri + β7 area + β8 PARA + β9 ENN + β10 Cano + β11 Clay + β12 Slope
3	y = β1 P + β2 K + β3 Ca + β4 Mg + β5 agri + β6 area + β7 PARA + β8 ENN + β9 Cano + β10 Clay + β11 Slope
4	y = β1 K + β2 Ca + β3 Mg + β4 agri + β5 area + β6 PARA + β7 ENN + β8 Cano + β9 Clay + β10 Slope
5	y = β1 Ca + β2 Mg + β3 agri + β4 area + β5 PARA + β6 ENN + β7 Cano + β8 Clay + β9 Slope
6	y = β1 Mg + β2 agri + β3 area + β4 PARA + β5 ENN + β6 Cano + β7 Clay + β8 Slope
7	y = β1 agri + β2 area + β3 PARA + β4 ENN + β5 Cano + β6 Clay + β7 Slope
8	y = β1 agri + β2 area + β3 Clay + β4 ENN + β5 Cano + β6 Slope
9	y = β1 agri + β2 Clay + β3 ENN + β4 Cano + β5 Slope
10	y = β1 Clay + β2 ENN + β3 Cano + β4 Slope
11	y = β1 ENN + β2 Cano + β3 Slope
12	y = β1 C + β2 N + β3 P + β4 K + β5 Ca + β6 Mg + β7 agri + β8 Clay + β9 ENN + β10 Cano + β11 Slope
13	y = β1 N + β2 P + β3 K + β4 Ca + β5 Mg + β6 agri + β7 Clay + β8 ENN + β9 Cano + β10 Slope
14	y = β1 P + β2 K + β3 Ca + β4 Mg + β5 agri + β6 Clay + β7 ENN + β8 Cano + β9 Slope
15	y = β1 K + β2 Ca + β3 Mg + β4 agri + β5 Clay + β6 ENN + β7 Cano + β8 Slope
16	y = β1 Ca + β2 Mg + β3 agri + β4 Clay + β5 ENN + β6 Cano + β7 Slope
17	y = β1 Mg + β2 agri + β3 Clay + β4 ENN + β5 Cano + β6 Slope
18	y = β1 Mg + β2 area + β3 Clay + β4 ENN + β5 Cano + β6 Slope
19	y = β1 Mg + β2 area + β3 Clay + β4 ENN + β5 Cano
20	y = β1 Mg + β2 Clay + β3 ENN + β4 Cano
21	y = β1 Mg + β2 ENN + β3 Cano
22	y = β1 Mg + β2 Cano + β3 Clay
23	y = β1 Ca + β2 agri + β3 Clay + β4 ENN + β5 Cano + β6 Slope
24	y = β1 Ca + β2 area + β3 Clay + β4 ENN + β5 Cano + β6 Slope
25	y = β1 Ca + β2 area + β3 Clay + β4 ENN + β5 Cano
26	y = β1 Ca + β2 Clay + β3 ENN + β4 Cano
27	y = β1 Ca + β2 ENN + β3 Cano + β4 Clay
28	y = β1 Ca + β2 Cano + β3 Clay
29	y = β1 Mg + β2 Clay
30	y = β1 P + β2 Ca + β3 Mg + β4 ENN
31	y = β1 Ca + β2 Mg + β3 ENN
32	y = β1 Mg + β2 ENN
33	y = β1 ENN

## Sheet: Plan4
Tested models for the richness of sciophilous species
1	y = β1 C + β2 N + β3 P + β4 K + β5 Ca + β6 Mg + β7 agri + β8 area + β9 PARA + β10 ENN + β11 Cano + β12 Clay + β13 Slope
2	y = β1 N + β2 P + β3 K + β4 Ca + β5 Mg + β6 agri + β7 area + β8 PARA + β9 ENN + β10 Cano + β11 Clay + β12 Slope
3	y = β1 P + β2 K + β3 Ca + β4 Mg + β5 agri + β6 area + β7 PARA + β8 ENN + β9 Cano + β10 Clay + β11 Slope
4	y = β1 K + β2 Ca + β3 Mg + β4 agri + β5 area + β6 PARA + β7 ENN + β8 Cano + β9 Clay + β10 Slope
5	y = β1 Ca + β2 Mg + β3 agri + β4 area + β5 PARA + β6 ENN + β7 Cano + β8 Clay + β9 Slope
6	y = β1 Mg + β2 agri + β3 area + β4 PARA + β5 ENN + β6 Cano + β7 Clay + β8 Slope
7	y = β1 agri + β2 area + β3 PARA + β4 ENN + β5 Cano + β6 Clay + β7 Slope
8	y = β1 agri + β2 area + β3 PARA + β4 ENN + β5 Cano
9	y = β1 agri + β2 area + β3 PARA + β4 Cano + β5 Slope
10	y = β1 agri + β2 area + β3 Cano + β4 Slope
11	y = β1 agri + β2 area + β3 Slope
12	y = β1 C + β2 N + β3 P + β4 K + β5 Ca + β6 Mg + β7 ENN + β8 Cano + β9 Slope
13	y = β1 N + β2 P + β3 K + β4 Ca + β5 Mg + β6 ENN + β7 Cano + β8 Slope
14	y = β1 P + β2 K + β3 Ca + β4 Mg + β5 ENN + β6 Cano + β7 Slope
15	y = β1 P + β2 K + β3 Ca + β4 ENN + β5 Cano + β6 Slope
16	y = β1 P + β2 Ca + β3 Mg + β4 ENN + β5 Cano + β6 Slope
17	y = β1 Ca + β2 Mg + β3 ENN + β4 Cano + β5 Slope
18	y = β1 P + β2 agri + β3 area + β4 Slope
19	y = β1 Mg + β2 ENN + β3 Cano + β4 Slope
20	y = β1 P + β2 K + β3 Ca + β4 Mg + β5 ENN + β6 Slope
21	y = β1 P + β2 Ca + β3 Mg + β4 ENN + β5 Slope
22	y = β1 P + β2 Ca + β3 Mg + β4 ENN
23	y = β1 P + β2 Ca + β3 ENN
24	y = β1 P + β2 Mg + β3 ENN
25	y = β1 P + β2 ENN
26	y = β1 agri + β2 ENN
27	y = β1 ENN
